# Supplementary material for: Clinical and Genetic Characteristics of a Cohort with Distal Vaginal Atresia
Source: Int J Mol Sci. 2022 Oct 25;23(21):12853. doi: 10.3390/ijms232112853 (PMC9655474; doi:10.3390/ijms232112853)
Supplement: Supplementary file 1 [file ijms-23-12853-s001.zip]

Archive with 6 entries (6 files):
- Figures S1-S2.pdf
- Table S1. Clinical malformations of patients.xlsx
- Table S2. Large Fragments of Copy Number variants.xlsx
- Table S3. Clinical features of patient with 17q12 duplication.pdf
- Table S4. Annotation and enrichment of genes on UPD fragment.xlsx
- Table S5. Detailed annotation of SNV.xlsx
