# Supplementary material for: Clinical and Genetic Characteristics of a Cohort with Distal Vaginal Atresia
Source: Int J Mol Sci. 2022 Oct 25;23(21):12853. doi: 10.3390/ijms232112853 (PMC9655474; doi:10.3390/ijms232112853)
Supplement: Supplementary file 1 [file ijms-23-12853-s001.zip › Table S1. Clinical malformations of patients.xlsx]

## Sheet: Sheet1
Table S1. Clinical malformations of patients
Patients number	Other Mullerian anomaliesa	Urinary malformationsb	Spinal malformationsc	Cardiac malformationsd	Other malformations*
I1	No	No	No	No	No
I2	No	No	Scoliosis	No	No
I3	No	No	NA	NA	No
I4	No	No	No	No	No
I5	No	NA	NA	NA	No
I6	No	NA	NA	NA	No
I7-1	Upper vagina mediastinum	No	No	No	No
I8	No	NA	NA	NA	No
I9	No	No	No	No	No
I12	No	NA	NA	NA	No
I13	No	NA	NA	NA	No
I15	No	No	No	NA	No
I16	Complete septate uterus	No	NA	NA	No
I17	No	No	Scoliosis	NA	No
I18	No	No	No	NA	No
I19	No	No	NA	NA	No
I20	Unicornous uterus	Left renal agenesis	No	Congenital pulmonary artery stenosis with aortic valve widening	Anal atresia and rectovestibular fistula
I21	No	NA	NA	NA	No
I22	No	NA	NA	NA	No
I23-1	No	No	No	No	No
I24	Rudimentary uterus	No	No	No	Polydactyly, anal atresia and rectovestibular fistula
I25	No	NA	NA	NA	No
I26	No	NA	NA	NA	No
I27	No	NA	NA	NA	No
I28	No	No	No	No	No
I29	No	NA	NA	NA	No
I30	No	NA	NA	NA	No
I31	No	NA	NA	NA	No
I32	No	NA	NA	NA	No
I33	No	NA	NA	NA	NA
I34	Incomplete septate uterus	No	No	NA	No
135	No	No	No	Congenital ventricular septal defect	No
I36	No	NA	NA	NA	No
I37	bicornuate uterus	No	NA	NA	No
I38	No	NA	NA	NA	No
I39	No	NA	NA	NA	No
I41-1	No	No	No	No	No
I42-1	No	No	Scoliosis and butterfly vertebrae deformity	No	No
I43	No	No	NA	NA	No
144-1	bicornuate uterus	Right renal agenesis	Scoliosis, hemivertebra deformity, butterfly vertebrae deformity and vertebral fusion	No	Polydactyly, anal atresia and rectovestibular fistula
Abbreviations: NA, datum was not available; No, no malformations were found.
aOther Mullerian anomalies were detected by pelvic ultrasound or pelvic MRI.
bRenal anomalies were detected by renal ultrasound.
cSpinal malformations were detected by plain-film X-ray of the total spine.
dCardiac malformations were detected by cardiac ultrasound.
*Other malformations were diagnosed by physical examinations.
