# Supplementary material for: Clinical and Genetic Characteristics of a Cohort with Distal Vaginal Atresia
Source: Int J Mol Sci. 2022 Oct 25;23(21):12853. doi: 10.3390/ijms232112853 (PMC9655474; doi:10.3390/ijms232112853)
Supplement: Supplementary file 1 [file ijms-23-12853-s001.zip › Table S4. Annotation and enrichment of genes on UPD fragment.xlsx]

## Sheet: Summary
GO	Category	Description	Count	%	Log10(P)	Log10(q)
R-HSA-75158	Reactome Gene Sets	TRAIL signaling	3	4.29	-6.09	-1.79
GO:0002088	GO Biological Processes	lens development in camera-type eye	5	7.14	-5.85	-1.79
GO:0000904	GO Biological Processes	cell morphogenesis involved in differentiation	9	12.86	-4.13	-0.72
M87	Canonical Pathways	PID LKB1 PATHWAY	3	4.29	-3.66	-0.5
GO:0031295	GO Biological Processes	T cell costimulation	3	4.29	-3.41	-0.36
GO:0009880	GO Biological Processes	embryonic pattern specification	3	4.29	-3.24	-0.27
GO:1990830	GO Biological Processes	cellular response to leukemia inhibitory factor	3	4.29	-2.99	-0.1
GO:0045333	GO Biological Processes	cellular respiration	4	5.71	-2.91	-0.06
GO:0071241	GO Biological Processes	cellular response to inorganic substance	4	5.71	-2.68	0
GO:0030855	GO Biological Processes	epithelial cell differentiation	7	10	-2.49	0
GO:0061448	GO Biological Processes	connective tissue development	4	5.71	-2.48	0
GO:0001890	GO Biological Processes	placenta development	3	4.29	-2.32	0

## Sheet: Enrichment
GroupID	Category	Term	Description	LogP	Log(q-value)	InTerm_InList	Genes	Symbols
1_Summary	Reactome Gene Sets	R-HSA-75158	TRAIL signaling	-6.08684	-1.79148	3/8	841,843,8837,1385,55437,1420,57679	CASP8,CASP10,CFLAR,CREB1,STRADB,CRYGC,ALS2
1_Member	Reactome Gene Sets	R-HSA-75158	TRAIL signaling	-6.08684	-1.79148	3/8	841,843,8837	CASP8,CASP10,CFLAR
1_Member	Canonical Pathways	M79	PID TRAIL PATHWAY	-4.33519	-0.822413	3/28	841,843,8837	CASP8,CASP10,CFLAR
1_Member	Canonical Pathways	M94	PID FAS PATHWAY	-3.93214	-0.574267	3/38	841,843,8837	CASP8,CASP10,CFLAR
1_Member	KEGG Pathway	ko04668	TNF signaling pathway	-3.80979	-0.496064	4/108	841,843,1385,8837	CASP8,CASP10,CREB1,CFLAR
1_Member	WikiPathways	WP314	Fas Ligand (FasL) pathway and Stress induction of Heat Shock Proteins (HSP) regulation	-3.7708	-0.496064	3/43	841,843,8837	CASP8,CASP10,CFLAR
1_Member	KEGG Pathway	hsa04668	TNF signaling pathway	-3.70487	-0.496064	4/115	841,843,1385,8837	CASP8,CASP10,CREB1,CFLAR
1_Member	WikiPathways	WP254	Apoptosis	-2.85654	-0.030143	3/88	841,843,8837	CASP8,CASP10,CFLAR
1_Member	GO Biological Processes	GO:0006919	activation of cysteine-type endopeptidase activity involved in apoptotic process	-2.81468	-0.025003	3/91	841,843,8837	CASP8,CASP10,CFLAR
1_Member	WikiPathways	WP1772	Apoptosis Modulation and Signaling	-2.78758	-0.0231086	3/93	841,843,8837	CASP8,CASP10,CFLAR
1_Member	GO Biological Processes	GO:0097194	execution phase of apoptosis	-2.74808	-0.0134515	3/96	841,843,8837	CASP8,CASP10,CFLAR
1_Member	GO Biological Processes	GO:2001237	negative regulation of extrinsic apoptotic signaling pathway	-2.66083	-0.00346563	3/103	841,8837,55437	CASP8,CFLAR,STRADB
1_Member	WikiPathways	WP4754	IL-18 signaling pathway	-2.31733	0	4/273	841,1420,8837,57679	CASP8,CRYGC,CFLAR,ALS2
1_Member	GO Biological Processes	GO:0043280	positive regulation of cysteine-type endopeptidase activity involved in apoptotic process	-2.30333	0	3/138	841,843,8837	CASP8,CASP10,CFLAR
1_Member	KEGG Pathway	ko04210	Apoptosis	-2.30333	0	3/138	841,843,8837	CASP8,CASP10,CFLAR
1_Member	Reactome Gene Sets	R-HSA-73887	Death Receptor Signalling	-2.2774	0	3/141	841,843,8837	CASP8,CASP10,CFLAR
1_Member	KEGG Pathway	hsa04210	Apoptosis	-2.19517	0	3/151	841,843,8837	CASP8,CASP10,CFLAR
1_Member	WikiPathways	WP4666	Hepatitis B infection	-2.18728	0	3/152	841,843,1385	CASP8,CASP10,CREB1
1_Member	GO Biological Processes	GO:2001056	positive regulation of cysteine-type endopeptidase activity	-2.17166	0	3/154	841,843,8837	CASP8,CASP10,CFLAR
1_Member	GO Biological Processes	GO:2001236	regulation of extrinsic apoptotic signaling pathway	-2.17166	0	3/154	841,8837,55437	CASP8,CFLAR,STRADB
1_Member	KEGG Pathway	hsa05161	Hepatitis B	-2.00678	0	3/177	841,843,1385	CASP8,CASP10,CREB1
2_Summary	GO Biological Processes	GO:0002088	lens development in camera-type eye	-5.84833	-1.79148	5/77	1418,1419,1420,1421,10152,659,7855	CRYGA,CRYGB,CRYGC,CRYGD,ABI2,BMPR2,FZD5
2_Member	GO Biological Processes	GO:0002088	lens development in camera-type eye	-5.84833	-1.79148	5/77	1418,1419,1420,1421,10152	CRYGA,CRYGB,CRYGC,CRYGD,ABI2
2_Member	GO Biological Processes	GO:0043010	camera-type eye development	-4.96857	-1.08781	7/304	659,1418,1419,1420,1421,7855,10152	BMPR2,CRYGA,CRYGB,CRYGC,CRYGD,FZD5,ABI2
2_Member	GO Biological Processes	GO:0001654	eye development	-4.50519	-0.849761	7/359	659,1418,1419,1420,1421,7855,10152	BMPR2,CRYGA,CRYGB,CRYGC,CRYGD,FZD5,ABI2
2_Member	GO Biological Processes	GO:0150063	visual system development	-4.47463	-0.849761	7/363	659,1418,1419,1420,1421,7855,10152	BMPR2,CRYGA,CRYGB,CRYGC,CRYGD,FZD5,ABI2
2_Member	GO Biological Processes	GO:0048880	sensory system development	-4.42949	-0.849761	7/369	659,1418,1419,1420,1421,7855,10152	BMPR2,CRYGA,CRYGB,CRYGC,CRYGD,FZD5,ABI2
2_Member	GO Biological Processes	GO:0070306	lens fiber cell differentiation	-4.20013	-0.745343	3/31	1419,1421,10152	CRYGB,CRYGD,ABI2
2_Member	GO Biological Processes	GO:0007423	sensory organ development	-3.43857	-0.359445	7/534	659,1418,1419,1420,1421,7855,10152	BMPR2,CRYGA,CRYGB,CRYGC,CRYGD,FZD5,ABI2
2_Member	GO Biological Processes	GO:0007601	visual perception	-2.68812	-0.00346563	4/215	1418,1419,1420,1421	CRYGA,CRYGB,CRYGC,CRYGD
2_Member	GO Biological Processes	GO:0050953	sensory perception of light stimulus	-2.6591	-0.00346563	4/219	1418,1419,1420,1421	CRYGA,CRYGB,CRYGC,CRYGD
2_Member	GO Biological Processes	GO:0048593	camera-type eye morphogenesis	-2.59097	0	3/109	1419,7855,10152	CRYGB,FZD5,ABI2
2_Member	GO Biological Processes	GO:0048592	eye morphogenesis	-2.26045	0	3/143	1419,7855,10152	CRYGB,FZD5,ABI2
3_Summary	GO Biological Processes	GO:0000904	cell morphogenesis involved in differentiation	-4.12693	-0.723291	9/723	659,1385,1419,4133,8324,8609,8828,10152,66008,57679,8837	BMPR2,CREB1,CRYGB,MAP2,FZD7,KLF7,NRP2,ABI2,TRAK2,ALS2,CFLAR
3_Member	GO Biological Processes	GO:0000904	cell morphogenesis involved in differentiation	-4.12693	-0.723291	9/723	659,1385,1419,4133,8324,8609,8828,10152,66008	BMPR2,CREB1,CRYGB,MAP2,FZD7,KLF7,NRP2,ABI2,TRAK2
3_Member	GO Biological Processes	GO:0048812	neuron projection morphogenesis	-3.70427	-0.496064	8/645	659,1385,4133,8609,8828,10152,57679,66008	BMPR2,CREB1,MAP2,KLF7,NRP2,ABI2,ALS2,TRAK2
3_Member	GO Biological Processes	GO:0120039	plasma membrane bounded cell projection morphogenesis	-3.64121	-0.496064	8/659	659,1385,4133,8609,8828,10152,57679,66008	BMPR2,CREB1,MAP2,KLF7,NRP2,ABI2,ALS2,TRAK2
3_Member	GO Biological Processes	GO:0048858	cell projection morphogenesis	-3.62349	-0.496064	8/663	659,1385,4133,8609,8828,10152,57679,66008	BMPR2,CREB1,MAP2,KLF7,NRP2,ABI2,ALS2,TRAK2
3_Member	GO Biological Processes	GO:0032990	cell part morphogenesis	-3.55387	-0.451265	8/679	659,1385,4133,8609,8828,10152,57679,66008	BMPR2,CREB1,MAP2,KLF7,NRP2,ABI2,ALS2,TRAK2
3_Member	GO Biological Processes	GO:0048813	dendrite morphogenesis	-3.39108	-0.355422	4/139	4133,8609,10152,66008	MAP2,KLF7,ABI2,TRAK2
3_Member	GO Biological Processes	GO:0048667	cell morphogenesis involved in neuron differentiation	-3.22953	-0.269594	7/579	659,1385,4133,8609,8828,10152,66008	BMPR2,CREB1,MAP2,KLF7,NRP2,ABI2,TRAK2
3_Member	GO Biological Processes	GO:0007409	axonogenesis	-2.99889	-0.0964138	6/460	659,1385,4133,8609,8828,66008	BMPR2,CREB1,MAP2,KLF7,NRP2,TRAK2
3_Member	GO Biological Processes	GO:0061564	axon development	-2.78364	-0.0231086	6/507	659,1385,4133,8609,8828,66008	BMPR2,CREB1,MAP2,KLF7,NRP2,TRAK2
3_Member	GO Biological Processes	GO:0050679	positive regulation of epithelial cell proliferation	-2.77893	-0.0231086	4/203	659,8324,8828,8837	BMPR2,FZD7,NRP2,CFLAR
3_Member	GO Biological Processes	GO:0032535	regulation of cellular component size	-2.63779	-0.00346563	5/370	659,1385,4133,10152,57679	BMPR2,CREB1,MAP2,ABI2,ALS2
3_Member	GO Biological Processes	GO:0016358	dendrite development	-2.55533	0	4/234	4133,8609,10152,66008	MAP2,KLF7,ABI2,TRAK2
3_Member	GO Biological Processes	GO:0048675	axon extension	-2.53584	0	3/114	659,4133,8828	BMPR2,MAP2,NRP2
3_Member	GO Biological Processes	GO:0048589	developmental growth	-2.40344	0	6/605	659,1385,4133,8324,8828,8837	BMPR2,CREB1,MAP2,FZD7,NRP2,CFLAR
3_Member	GO Biological Processes	GO:0010769	regulation of cell morphogenesis involved in differentiation	-2.17432	0	4/300	659,4133,10152,66008	BMPR2,MAP2,ABI2,TRAK2
3_Member	GO Biological Processes	GO:0090066	regulation of anatomical structure size	-2.10604	0	5/495	659,1385,4133,10152,57679	BMPR2,CREB1,MAP2,ABI2,ALS2
3_Member	GO Biological Processes	GO:0010975	regulation of neuron projection development	-2.09889	0	5/497	659,4133,8837,10152,66008	BMPR2,MAP2,CFLAR,ABI2,TRAK2
3_Member	GO Biological Processes	GO:1990138	neuron projection extension	-2.09682	0	3/164	659,4133,8828	BMPR2,MAP2,NRP2
3_Member	GO Biological Processes	GO:0050770	regulation of axonogenesis	-2.03368	0	3/173	659,4133,66008	BMPR2,MAP2,TRAK2
3_Member	GO Biological Processes	GO:0008361	regulation of cell size	-2.02689	0	3/174	659,1385,4133	BMPR2,CREB1,MAP2
4_Summary	Canonical Pathways	M87	PID LKB1 PATHWAY	-3.65533	-0.496064	3/47	1385,4133,55437	CREB1,MAP2,STRADB
4_Member	Canonical Pathways	M87	PID LKB1 PATHWAY	-3.65533	-0.496064	3/47	1385,4133,55437	CREB1,MAP2,STRADB
5_Summary	GO Biological Processes	GO:0031295	T cell costimulation	-3.4067	-0.355422	3/57	940,1493,29851,841,1385	CD28,CTLA4,ICOS,CASP8,CREB1
5_Member	GO Biological Processes	GO:0031295	T cell costimulation	-3.4067	-0.355422	3/57	940,1493,29851	CD28,CTLA4,ICOS
5_Member	GO Biological Processes	GO:0031294	lymphocyte costimulation	-3.36252	-0.347061	3/59	940,1493,29851	CD28,CTLA4,ICOS
5_Member	WikiPathways	WP3863	T-Cell antigen Receptor (TCR) pathway during Staphylococcus aureus infection	-3.31988	-0.323733	3/61	940,1493,29851	CD28,CTLA4,ICOS
5_Member	Reactome Gene Sets	R-HSA-388841	Costimulation by the CD28 family	-3.16296	-0.220055	3/69	940,1493,29851	CD28,CTLA4,ICOS
5_Member	WikiPathways	WP2328	Allograft Rejection	-2.82847	-0.0268923	3/90	841,940,1493	CASP8,CD28,CTLA4
5_Member	WikiPathways	WP69	T-Cell antigen Receptor (TCR) Signaling Pathway	-2.82847	-0.0268923	3/90	940,1385,29851	CD28,CREB1,ICOS
5_Member	KEGG Pathway	ko04660	T cell receptor signaling pathway	-2.66083	-0.00346563	3/103	940,1493,29851	CD28,CTLA4,ICOS
5_Member	Reactome Gene Sets	R-HSA-2219528	PI3K/AKT Signaling in Cancer	-2.64889	-0.00346563	3/104	940,1385,29851	CD28,CREB1,ICOS
5_Member	KEGG Pathway	hsa04660	T cell receptor signaling pathway	-2.54666	0	3/113	940,1493,29851	CD28,CTLA4,ICOS
5_Member	GO Biological Processes	GO:1902105	regulation of leukocyte differentiation	-2.25718	0	4/284	841,940,1385,1493	CASP8,CD28,CREB1,CTLA4
5_Member	KEGG Pathway	ko04514	Cell adhesion molecules (CAMs)	-2.25208	0	3/144	940,1493,29851	CD28,CTLA4,ICOS
5_Member	KEGG Pathway	hsa04514	Cell adhesion molecules	-2.17944	0	3/153	940,1493,29851	CD28,CTLA4,ICOS
6_Summary	GO Biological Processes	GO:0009880	embryonic pattern specification	-3.23887	-0.269594	3/65	7855,8828,23314,940,8324,841,1493,29851,5746,1385,659,8837,55437,7341	FZD5,NRP2,SATB2,CD28,FZD7,CASP8,CTLA4,ICOS,PTH2R,CREB1,BMPR2,CFLAR,STRADB,SUMO1
6_Member	GO Biological Processes	GO:0009880	embryonic pattern specification	-3.23887	-0.269594	3/65	7855,8828,23314	FZD5,NRP2,SATB2
6_Member	GO Biological Processes	GO:0033077	T cell differentiation in thymus	-3.09156	-0.165051	3/73	940,7855,8324	CD28,FZD5,FZD7
6_Member	GO Biological Processes	GO:0042110	T cell activation	-2.92746	-0.0609433	6/475	841,940,1493,7855,8324,29851	CASP8,CD28,CTLA4,FZD5,FZD7,ICOS
6_Member	Reactome Gene Sets	R-HSA-373080	Class B/2 (Secretin family receptors)	-2.7611	-0.0160045	3/95	5746,7855,8324	PTH2R,FZD5,FZD7
6_Member	GO Biological Processes	GO:0002521	leukocyte differentiation	-2.70329	-0.00346563	6/526	841,940,1385,1493,7855,8324	CASP8,CD28,CREB1,CTLA4,FZD5,FZD7
6_Member	KEGG Pathway	ko04916	Melanogenesis	-2.68509	-0.00346563	3/101	1385,7855,8324	CREB1,FZD5,FZD7
6_Member	KEGG Pathway	hsa04916	Melanogenesis	-2.63707	-0.00346563	3/105	1385,7855,8324	CREB1,FZD5,FZD7
6_Member	WikiPathways	WP3931	ESC Pluripotency Pathways	-2.50401	0	3/117	659,7855,8324	BMPR2,FZD5,FZD7
6_Member	GO Biological Processes	GO:2000027	regulation of animal organ morphogenesis	-2.50301	0	4/242	659,7855,8324,8837	BMPR2,FZD5,FZD7,CFLAR
6_Member	WikiPathways	WP4787	Osteoblast differentiation	-2.48327	0	3/119	659,7855,8324	BMPR2,FZD5,FZD7
6_Member	GO Biological Processes	GO:0030217	T cell differentiation	-2.47758	0	4/246	940,1493,7855,8324	CD28,CTLA4,FZD5,FZD7
6_Member	KEGG Pathway	ko04550	Signaling pathways regulating pluripotency of stem cells	-2.29462	0	3/139	659,7855,8324	BMPR2,FZD5,FZD7
6_Member	KEGG Pathway	ko04150	mTOR signaling pathway	-2.19517	0	3/151	7855,8324,55437	FZD5,FZD7,STRADB
6_Member	KEGG Pathway	hsa04550	Signaling pathways regulating pluripotency of stem cells	-2.17944	0	3/153	659,7855,8324	BMPR2,FZD5,FZD7
6_Member	KEGG Pathway	ko04390	Hippo signaling pathway	-2.17166	0	3/154	659,7855,8324	BMPR2,FZD5,FZD7
6_Member	KEGG Pathway	hsa04150	mTOR signaling pathway	-2.1411	0	3/158	7855,8324,55437	FZD5,FZD7,STRADB
6_Member	WikiPathways	WP4239	Epithelial to mesenchymal transition in colorectal cancer	-2.10408	0	3/163	7855,8324,8828	FZD5,FZD7,NRP2
6_Member	KEGG Pathway	hsa04310	Wnt signaling pathway	-2.06128	0	3/169	7341,7855,8324	SUMO1,FZD5,FZD7
6_Member	KEGG Pathway	hsa04934	cushing syndrome	-2.04739	0	3/171	1385,7855,8324	CREB1,FZD5,FZD7
6_Member	KEGG Pathway	hsa04390	Hippo signaling pathway	-2.02689	0	3/174	659,7855,8324	BMPR2,FZD5,FZD7
7_Summary	GO Biological Processes	GO:1990830	cellular response to leukemia inhibitory factor	-2.99189	-0.0964138	3/79	1385,8745,8828	CREB1,ADAM23,NRP2
7_Member	GO Biological Processes	GO:1990830	cellular response to leukemia inhibitory factor	-2.99189	-0.0964138	3/79	1385,8745,8828	CREB1,ADAM23,NRP2
7_Member	GO Biological Processes	GO:1990823	response to leukemia inhibitory factor	-2.97607	-0.0953088	3/80	1385,8745,8828	CREB1,ADAM23,NRP2
8_Summary	GO Biological Processes	GO:0045333	cellular respiration	-2.90973	-0.057004	4/187	3417,4709,4719,130752,841,1385,316	IDH1,NDUFB3,NDUFS1,MDH1B,CASP8,CREB1,AOX1
8_Member	GO Biological Processes	GO:0045333	cellular respiration	-2.90973	-0.057004	4/187	3417,4709,4719,130752	IDH1,NDUFB3,NDUFS1,MDH1B
8_Member	KEGG Pathway	ko05016	Huntington's disease	-2.85928	-0.030143	4/193	841,1385,4709,4719	CASP8,CREB1,NDUFB3,NDUFS1
8_Member	KEGG Pathway	hsa05016	Huntington disease	-2.63772	-0.00346563	4/222	841,1385,4709,4719	CASP8,CREB1,NDUFB3,NDUFS1
8_Member	GO Biological Processes	GO:0015980	energy derivation by oxidation of organic compounds	-2.28965	0	4/278	3417,4709,4719,130752	IDH1,NDUFB3,NDUFS1,MDH1B
8_Member	KEGG Pathway	ko04932	Non-alcoholic fatty liver disease (NAFLD)	-2.21113	0	3/149	841,4709,4719	CASP8,NDUFB3,NDUFS1
8_Member	WikiPathways	WP4396	Nonalcoholic fatty liver disease	-2.16394	0	3/155	841,4709,4719	CASP8,NDUFB3,NDUFS1
8_Member	KEGG Pathway	hsa04932	Non-alcoholic fatty liver disease	-2.06128	0	3/169	841,4709,4719	CASP8,NDUFB3,NDUFS1
8_Member	KEGG Pathway	ko05010	Alzheimer's disease	-2.04739	0	3/171	841,4709,4719	CASP8,NDUFB3,NDUFS1
8_Member	GO Biological Processes	GO:0006091	generation of precursor metabolites and energy	-2.04642	0	5/512	316,3417,4709,4719,130752	AOX1,IDH1,NDUFB3,NDUFS1,MDH1B
8_Member	GO Biological Processes	GO:0055114	oxidation-reduction process	-2.04642	0	5/512	316,3417,4709,4719,130752	AOX1,IDH1,NDUFB3,NDUFS1,MDH1B
8_Member	GO Biological Processes	GO:0022900	electron transport chain	-2.00016	0	3/178	316,4709,4719	AOX1,NDUFB3,NDUFS1
9_Summary	GO Biological Processes	GO:0071241	cellular response to inorganic substance	-2.68081	-0.00346563	4/216	1385,7341,8837,79800	CREB1,SUMO1,CFLAR,CARF
9_Member	GO Biological Processes	GO:0071241	cellular response to inorganic substance	-2.68081	-0.00346563	4/216	1385,7341,8837,79800	CREB1,SUMO1,CFLAR,CARF
10_Summary	GO Biological Processes	GO:0030855	epithelial cell differentiation	-2.48717	0	7/781	659,1385,1419,1421,8324,8609,10152,5746	BMPR2,CREB1,CRYGB,CRYGD,FZD7,KLF7,ABI2,PTH2R
10_Member	GO Biological Processes	GO:0030855	epithelial cell differentiation	-2.48717	0	7/781	659,1385,1419,1421,8324,8609,10152	BMPR2,CREB1,CRYGB,CRYGD,FZD7,KLF7,ABI2
10_Member	Reactome Gene Sets	R-HSA-9658195	Leishmania infection	-2.44643	0	4/251	1385,5746,8324,10152	CREB1,PTH2R,FZD7,ABI2
11_Summary	GO Biological Processes	GO:0061448	connective tissue development	-2.48389	0	4/245	659,8609,8837,23314	BMPR2,KLF7,CFLAR,SATB2
11_Member	GO Biological Processes	GO:0061448	connective tissue development	-2.48389	0	4/245	659,8609,8837,23314	BMPR2,KLF7,CFLAR,SATB2
12_Summary	GO Biological Processes	GO:0001890	placenta development	-2.32095	0	3/136	659,841,7855,1385	BMPR2,CASP8,FZD5,CREB1
12_Member	GO Biological Processes	GO:0001890	placenta development	-2.32095	0	3/136	659,841,7855	BMPR2,CASP8,FZD5
12_Member	WikiPathways	WP1984	Integrated Breast Cancer Pathway	-2.14866	0	3/157	659,841,1385	BMPR2,CASP8,CREB1

## Sheet: Annotation
Table S4. Annotation and enrichment of gene on UPD fragment
MyList	Gene ID	Type	Tax ID	Homologene Gene ID	Homologene Gene Tax ID	Gene Symbol	Description	Biological Process (GO)	Kinase Class (UniProt)	Protein Function (Protein Atlas)	Subcellular Location (Protein Atlas)	Drug (DrugBank)	Canonical Pathways_x000D_	Hallmark Gene Sets_x000D_	R-HSA-75158 TRAIL signaling	GO:0002088 lens development in camera-typ	GO:0000904 cell morphogenesis involved in	M87 PID LKB1 PATHWAY	GO:0031295 T cell costimulation	GO:0009880 embryonic pattern specificatio	GO:1990830 cellular response to leukemia	GO:0045333 cellular respiration	GO:0071241 cellular response to inorganic	GO:0030855 epithelial cell differentiatio	GO:0061448 connective tissue development	GO:0001890 placenta development
ABI2	10152	symbol	H. sapiens	10152	H. sapiens	ABI2	abl interactor 2	GO:0070309 lens fiber cell morphogenesis;GO:2000601 positive regulation of Arp2/3 complex-mediated actin nucleation;GO:0070307 lens fiber cell development		Predicted intracellular proteins	Nucleoplasm (Supported); Additional: Cytosol;Vesicles		(M278)PID RAC1 PATHWAY		0	1	1	0	0	0	0	0	0	1	0	0
ADAM23	8745	symbol	H. sapiens	8745	H. sapiens	ADAM23	ADAM metallopeptidase domain 23	GO:1990830 cellular response to leukemia inhibitory factor;GO:1990823 response to leukemia inhibitory factor;GO:0007417 central nervous system development		Predicted intracellular proteins			(M3468)NABA ECM REGULATORS; (M5885)NABA MATRISOME ASSOCIATED; (M5889)NABA MATRISOME	(M5915)HALLMARK APICAL JUNCTION	0	0	0	0	0	0	1	0	0	0	0	0
ALS2	57679	symbol	H. sapiens	57679	H. sapiens	ALS2	alsin Rho guanine nucleotide exchange factor ALS2	GO:0051036 regulation of endosome size;GO:0035022 positive regulation of Rac protein signal transduction;GO:0035020 regulation of Rac protein signal transduction		Disease related genes; Predicted intracellular proteins	Cytosol;Intermediate filaments (Approved)			(M5893)HALLMARK MITOTIC SPINDLE	1	0	1	0	0	0	0	0	0	0	0	0
ALS2CR11	151254	gene_synonym	H. sapiens	151254	H. sapiens	C2CD6	C2 calcium dependent domain containing 6			Predicted intracellular proteins					0	0	0	0	0	0	0	0	0	0	0	0
ALS2CR12	130540	gene_synonym	H. sapiens	130540	H. sapiens	FLACC1	flagellum associated containing coiled-coil domains 1			Predicted intracellular proteins	Cytosol;Plasma membrane (Approved)				0	0	0	0	0	0	0	0	0	0	0	0
AOX1	316	symbol	H. sapiens	316	H. sapiens	AOX1	aldehyde oxidase 1	GO:0009115 xanthine catabolic process;GO:0046110 xanthine metabolic process;GO:0006145 purine nucleobase catabolic process		Enzymes; ENZYME proteins:Oxidoreductases; Predicted intracellular proteins		Cyclobenzaprine; Eniluracil		(M5934)HALLMARK XENOBIOTIC METABOLISM	0	0	0	0	0	0	0	1	0	0	0	0
BMPR2	659	symbol	H. sapiens	659	H. sapiens	BMPR2	bone morphogenetic protein receptor type 2	GO:0003252 negative regulation of cell proliferation involved in heart valve morphogenesis;GO:0003249 cell proliferation involved in heart valve morphogenesis;GO:0003250 regulation of cell proliferation involved in heart valve morphogenesis	TKL Ser/Thr protein kinase family	Kinases:TKL Ser/Thr protein kinases; Disease related genes; ENZYME proteins:Transferases; Enzymes; FDA approved drug targets:Biotech drugs	Plasma membrane (Supported); Additional: Nucleoplasm	Dibotermin alfa; Fostamatinib	(M203)PID ALK2 PATHWAY; (M185)PID ALK1 PATHWAY; (M181)PID BMP PATHWAY	(M5896)HALLMARK TGF BETA SIGNALING; (M5947)HALLMARK IL2 STAT5 SIGNALING	0	1	1	0	0	1	0	0	0	1	1	1
BZW1	9689	symbol	H. sapiens	9689	H. sapiens	BZW1	basic leucine zipper and W2 domains 1			Predicted intracellular proteins	Vesicles (Approved)				0	0	0	0	0	0	0	0	0	0	0	0
C2orf47	51614	gene_synonym	H. sapiens	51614	H. sapiens	ERGIC3	ERGIC and golgi 3	GO:0006890 retrograde vesicle-mediated transport, Golgi to ER;GO:0006888 ER to Golgi vesicle-mediated transport;GO:0048193 Golgi vesicle transport		Predicted intracellular proteins				(M5910)HALLMARK PROTEIN SECRETION	0	0	0	0	0	0	0	0	0	0	0	0
C2orf69	205327	symbol	H. sapiens	205327	H. sapiens	C2orf69	chromosome 2 open reading frame 69			Predicted secreted proteins					0	0	0	0	0	0	0	0	0	0	0	0
C2orf80	389073	symbol	H. sapiens	389073	H. sapiens	C2orf80	chromosome 2 open reading frame 80			Predicted intracellular proteins	Golgi apparatus (Approved)				0	0	0	0	0	0	0	0	0	0	0	0
CARF	79800	symbol	H. sapiens	79800	H. sapiens	CARF	calcium responsive transcription factor	GO:0061400 positive regulation of transcription from RNA polymerase II promoter in response to calcium ion;GO:0035865 cellular response to potassium ion;GO:0035864 response to potassium ion		Predicted intracellular proteins	Vesicles (Approved); Additional: Cytosol;Nucleoli fibrillar center				0	0	0	0	0	0	0	0	1	0	0	0
CASP10	843	symbol	H. sapiens	843	H. sapiens	CASP10	caspase 10	GO:0006919 activation of cysteine-type endopeptidase activity involved in apoptotic process;GO:0097194 execution phase of apoptosis;GO:0043280 positive regulation of cysteine-type endopeptidase activity involved in apoptotic process		ENZYME proteins:Hydrolases; Disease related genes; Enzymes; Peptidases:Cysteine-type peptidases; Cancer-related genes:Candidate cancer biomarkers; Potential drug targets; Predicted intracellular proteins	Golgi apparatus (Approved); Additional: Vesicles		(M7997)SA CASPASE CASCADE; (M79)PID TRAIL PATHWAY; (M94)PID FAS PATHWAY	(M5921)HALLMARK COMPLEMENT	1	0	0	0	0	0	0	0	0	0	0	0
CASP8	841	symbol	H. sapiens	841	H. sapiens	CASP8	caspase 8	GO:0039513 suppression by virus of host catalytic activity;GO:0039516 modulation by virus of host catalytic activity;GO:0039650 suppression by virus of host cysteine-type endopeptidase activity involved in apoptotic process		ENZYME proteins:Hydrolases; Cancer-related genes:Mutational cancer driver genes; Disease related genes; Cancer-related genes:Mutated cancer genes; Enzymes; Peptidases:Cysteine-type peptidases; Cancer-related genes:Candidate cancer biomarkers; Potential drug targets; Predicted intracellular proteins	Cytosol (Supported); Additional: Nucleoplasm	Bryostatin 1; Bardoxolone	(M5060)SA FAS SIGNALING; (M7997)SA CASPASE CASCADE; (M79)PID TRAIL PATHWAY	(M5911)HALLMARK INTERFERON ALPHA RESPONSE; (M5902)HALLMARK APOPTOSIS; (M5913)HALLMARK INTERFERON GAMMA RESPONSE	1	0	0	0	1	1	0	1	0	0	0	1
CCNYL1	151195	symbol	H. sapiens	151195	H. sapiens	CCNYL1	cyclin Y like 1	GO:0045737 positive regulation of cyclin-dependent protein serine/threonine kinase activity;GO:1904031 positive regulation of cyclin-dependent protein kinase activity;GO:0030317 flagellated sperm motility		Predicted intracellular proteins	Plasma membrane (Approved)				0	0	0	0	0	0	0	0	0	0	0	0
CD28	940	symbol	H. sapiens	940	H. sapiens	CD28	CD28 molecule	GO:0048304 positive regulation of isotype switching to IgG isotypes;GO:0045060 negative thymic T cell selection;GO:0043383 negative T cell selection		CD markers			(M290)PID IL12 STAT4 PATHWAY; (M9526)ST T CELL SIGNAL TRANSDUCTION; (M88)PID CD8 TCR PATHWAY	(M5950)HALLMARK ALLOGRAFT REJECTION	0	0	0	0	1	1	0	0	0	0	0	0
CDK15	65061	symbol	H. sapiens	65061	H. sapiens	CDK15	cyclin dependent kinase 15	GO:0000083 regulation of transcription involved in G1/S transition of mitotic cell cycle;GO:0000082 G1/S transition of mitotic cell cycle;GO:0044843 cell cycle G1/S phase transition	CMGC Ser/Thr protein kinase family	Predicted intracellular proteins; ENZYME proteins:Transferases; Enzymes; Kinases:CMGC Ser/Thr protein kinases	Nucleoplasm (Approved); Additional: Golgi apparatus	ATP; Enzastaurin; Fostamatinib			0	0	0	0	0	0	0	0	0	0	0	0
CFLAR	8837	symbol	H. sapiens	8837	H. sapiens	CFLAR	CASP8 and FADD like apoptosis regulator	GO:1901740 negative regulation of myoblast fusion;GO:1903944 negative regulation of hepatocyte apoptotic process;GO:0034242 negative regulation of syncytium formation by plasma membrane fusion		Peptidases:Cysteine-type peptidases; Predicted intracellular proteins; Enzymes; Cancer-related genes:Candidate cancer biomarkers	Cytosol;Nucleoplasm;Plasma membrane (Supported); Additional: Nuclear bodies		(M5060)SA FAS SIGNALING; (M79)PID TRAIL PATHWAY; (M18030)ST TUMOR NECROSIS FACTOR PATHWAY	(M5902)HALLMARK APOPTOSIS; (M5890)HALLMARK TNFA SIGNALING VIA NFKB	1	0	1	0	0	1	0	0	1	0	1	0
CLK1	1195	symbol	H. sapiens	1195	H. sapiens	CLK1	CDC like kinase 1	GO:0018107 peptidyl-threonine phosphorylation;GO:0018210 peptidyl-threonine modification;GO:0043484 regulation of RNA splicing	CMGC Ser/Thr protein kinase family	Predicted intracellular proteins; ENZYME proteins:Transferases; Enzymes; Kinases:CMGC Ser/Thr protein kinases	Nuclear membrane;Nucleoplasm (Supported)	Debromohymenialdisine; CHGN111; ethyl 3-[(E)-2-amino-1-cyanoethenyl]-6,7-dichloro-1-methyl-1H-indole-2-carboxylate; Fostamatinib			0	0	0	0	0	0	0	0	0	0	0	0
CPO	130749	symbol	H. sapiens	130749	H. sapiens	CPO	carboxypeptidase O	GO:0006508 proteolysis;GO:0019538 protein metabolic process;GO:1901564 organonitrogen compound metabolic process		Enzymes; Peptidases:Metallopeptidases; Predicted intracellular proteins					0	0	0	0	0	0	0	0	0	0	0	0
CREB1	1385	symbol	H. sapiens	1385	H. sapiens	CREB1	cAMP responsive element binding protein 1	GO:0034670 chemotaxis to arachidonic acid;GO:0032916 positive regulation of transforming growth factor beta3 production;GO:0032907 transforming growth factor beta3 production		Cancer-related genes:Mutational cancer driver genes; Transcription factors:Basic domains; Disease related genes; Predicted intracellular proteins	Nucleoplasm (Enhanced)	Adenosine phosphate; Naloxone	(M56)PID LPA4 PATHWAY; (M14775)ST G ALPHA S PATHWAY; (M199)PID P38 MK2 PATHWAY		1	0	1	1	1	1	1	1	1	1	0	1
CRYGA	1418	symbol	H. sapiens	1418	H. sapiens	CRYGA	crystallin gamma A	GO:0002088 lens development in camera-type eye;GO:0007601 visual perception;GO:0050953 sensory perception of light stimulus		Predicted intracellular proteins	Cytosol;Vesicles (Uncertain)				0	1	0	0	0	0	0	0	0	0	0	0
CRYGB	1419	symbol	H. sapiens	1419	H. sapiens	CRYGB	crystallin gamma B	GO:0070309 lens fiber cell morphogenesis;GO:0070307 lens fiber cell development;GO:0002089 lens morphogenesis in camera-type eye		Disease related genes; Predicted intracellular proteins	Cytosol;Vesicles (Approved)				0	1	1	0	0	0	0	0	0	1	0	0
CRYGC	1420	symbol	H. sapiens	1420	H. sapiens	CRYGC	crystallin gamma C	GO:0002088 lens development in camera-type eye;GO:0007601 visual perception;GO:0050953 sensory perception of light stimulus		Disease related genes; Predicted intracellular proteins	Cytosol;Vesicles (Approved)				1	1	0	0	0	0	0	0	0	0	0	0
CRYGD	1421	symbol	H. sapiens	1421	H. sapiens	CRYGD	crystallin gamma D	GO:0070306 lens fiber cell differentiation;GO:0002088 lens development in camera-type eye;GO:0034614 cellular response to reactive oxygen species		Disease related genes; Predicted intracellular proteins	Cytosol;Vesicles (Approved)				0	1	0	0	0	0	0	0	0	1	0	0
CTLA4	1493	symbol	H. sapiens	1493	H. sapiens	CTLA4	cytotoxic T-lymphocyte associated protein 4	GO:0045590 negative regulation of regulatory T cell differentiation;GO:0030889 negative regulation of B cell proliferation;GO:0050869 negative regulation of B cell activation		CD markers; Disease related genes; Predicted intracellular proteins; FDA approved drug targets:Biotech drugs		Ipilimumab	(M9526)ST T CELL SIGNAL TRANSDUCTION; (M60)PID NFAT TFPATHWAY	(M5947)HALLMARK IL2 STAT5 SIGNALING	0	0	0	0	1	1	0	0	0	0	0	0
CYP20A1	57404	symbol	H. sapiens	57404	H. sapiens	CYP20A1	cytochrome P450 family 20 subfamily A member 1			Predicted intracellular proteins	Actin filaments;Cell Junctions;Plasma membrane (Uncertain); Additional: Nucleoplasm				0	0	0	0	0	0	0	0	0	0	0	0
DYTN	391475	symbol	H. sapiens	391475	H. sapiens	DYTN	dystrotelin	GO:0099536 synaptic signaling;GO:0007267 cell-cell signaling;GO:0023052 signaling		Predicted intracellular proteins					0	0	0	0	0	0	0	0	0	0	0	0
EEF1B2	1933	symbol	H. sapiens	1933	H. sapiens	EEF1B2	eukaryotic translation elongation factor 1 beta 2	GO:0006414 translational elongation;GO:0006412 translation;GO:0043043 peptide biosynthetic process		Predicted intracellular proteins	Cytosol;Nucleoli fibrillar center (Approved)			(M5926)HALLMARK MYC TARGETS V1	0	0	0	0	0	0	0	0	0	0	0	0
FAM117B	150864	symbol	H. sapiens	150864	H. sapiens	FAM117B	family with sequence similarity 117 member B			Predicted intracellular proteins	Nucleoplasm (Approved); Additional: Centrosome				0	0	0	0	0	0	0	0	0	0	0	0
FAM126B	285172	symbol	H. sapiens	285172	H. sapiens	FAM126B	family with sequence similarity 126 member B	GO:0046854 phosphatidylinositol phosphorylation;GO:0046834 lipid phosphorylation;GO:0046488 phosphatidylinositol metabolic process		Predicted intracellular proteins	Cell Junctions (Supported); Additional: Nucleoplasm			(M5947)HALLMARK IL2 STAT5 SIGNALING	0	0	0	0	0	0	0	0	0	0	0	0
FASTKD2	22868	symbol	H. sapiens	22868	H. sapiens	FASTKD2	FAST kinase domains 2	GO:0140208 apoptotic process in response to mitochondrial fragmentation;GO:1902775 mitochondrial large ribosomal subunit assembly;GO:0061668 mitochondrial ribosome assembly		Predicted intracellular proteins	Mitochondria (Supported)				0	0	0	0	0	0	0	0	0	0	0	0
FZD5	7855	symbol	H. sapiens	7855	H. sapiens	FZD5	frizzled class receptor 5	GO:0060715 syncytiotrophoblast cell differentiation involved in labyrinthine layer development;GO:0060718 chorionic trophoblast cell differentiation;GO:0060061 Spemann organizer formation		G-protein coupled receptors:GPCRs excl olfactory receptors; G-protein coupled receptors:Family fz/smo receptors			(M31)PID BETA CATENIN DEG PATHWAY; (M90)PID WNT CANONICAL PATHWAY; (M77)PID WNT SIGNALING PATHWAY	(M5903)HALLMARK NOTCH SIGNALING; (M5932)HALLMARK INFLAMMATORY RESPONSE	0	1	0	0	0	1	0	0	0	0	0	1
FZD7	8324	symbol	H. sapiens	8324	H. sapiens	FZD7	frizzled class receptor 7	GO:0001712 ectodermal cell fate commitment;GO:0001715 ectodermal cell fate specification;GO:0042665 regulation of ectodermal cell fate specification		G-protein coupled receptors:GPCRs excl olfactory receptors; G-protein coupled receptors:Family fz/smo receptors	Vesicles (Supported)		(M77)PID WNT SIGNALING PATHWAY; (M23)PID WNT NONCANONICAL PATHWAY; (M165)PID SYNDECAN 4 PATHWAY	(M5903)HALLMARK NOTCH SIGNALING	0	0	1	0	0	1	0	0	0	1	0	0
GPR1	2825	symbol	H. sapiens	2825	H. sapiens	GPR1	G protein-coupled receptor 1	GO:0007218 neuropeptide signaling pathway;GO:0007186 G protein-coupled receptor signaling pathway;GO:0007165 signal transduction		G-protein coupled receptors:GPCRs excl olfactory receptors; Predicted intracellular proteins	Plasma membrane (Supported); Additional: Nucleoplasm;Vesicles				0	0	0	0	0	0	0	0	0	0	0	0
ICA1L	130026	symbol	H. sapiens	130026	H. sapiens	ICA1L	islet cell autoantigen 1 like	GO:0051049 regulation of transport;GO:0032879 regulation of localization;GO:0006810 transport		Predicted intracellular proteins	Mitochondria (Approved)				0	0	0	0	0	0	0	0	0	0	0	0
ICOS	29851	symbol	H. sapiens	29851	H. sapiens	ICOS	inducible T cell costimulator	GO:0002517 T cell tolerance induction;GO:0002507 tolerance induction;GO:0031295 T cell costimulation		CD markers; Disease related genes	Plasma membrane (Approved); Additional: Actin filaments			(M5947)HALLMARK IL2 STAT5 SIGNALING	0	0	0	0	1	1	0	0	0	0	0	0
IDH1	3417	symbol	H. sapiens	3417	H. sapiens	IDH1	isocitrate dehydrogenase (NADP(+)) 1	GO:0006097 glyoxylate cycle;GO:0006740 NADPH regeneration;GO:0006102 isocitrate metabolic process		ENZYME proteins:Oxidoreductases; Cancer-related genes:Mutational cancer driver genes; Disease related genes; Cancer-related genes:Mutated cancer genes; Enzymes; Citric acid cycle related proteins; Potential drug targets; Predicted intracellular proteins	Cytosol;Nuclear bodies (Approved)	Isocitric Acid; Nicotinamide adenine dinucleotide phosphate; Ivosidenib		(M5949)HALLMARK PEROXISOME; (M5948)HALLMARK BILE ACID METABOLISM; (M5935)HALLMARK FATTY ACID METABOLISM	0	0	0	0	0	0	0	1	0	0	0	0
INO80D	54891	symbol	H. sapiens	54891	H. sapiens	INO80D	INO80 complex subunit D	GO:0016579 protein deubiquitination;GO:0006310 DNA recombination;GO:0070646 protein modification by small protein removal		Predicted intracellular proteins					0	0	0	0	0	0	0	0	0	0	0	0
KCTD18	130535	symbol	H. sapiens	130535	H. sapiens	KCTD18	potassium channel tetramerization domain containing 18	GO:0051260 protein homooligomerization;GO:0051259 protein complex oligomerization;GO:0065003 protein-containing complex assembly		Predicted intracellular proteins	Mitochondria (Approved)				0	0	0	0	0	0	0	0	0	0	0	0
KLF7	8609	symbol	H. sapiens	8609	H. sapiens	KLF7	Kruppel like factor 7	GO:1904178 negative regulation of adipose tissue development;GO:0061179 negative regulation of insulin secretion involved in cellular response to glucose stimulus;GO:1904177 regulation of adipose tissue development		Transcription factors:Zinc-coordinating DNA-binding domains; Predicted intracellular proteins	Nucleoplasm (Supported); Additional: Cytosol			(M5946)HALLMARK COAGULATION; (M5891)HALLMARK HYPOXIA	0	0	1	0	0	0	0	0	0	1	1	0
LOC100652824	100652824	Gene_ID	H. sapiens	100652824	H. sapiens	KIAA2012	KIAA2012			Predicted intracellular proteins					0	0	0	0	0	0	0	0	0	0	0	0
LOC200726	200726	Gene_ID	H. sapiens	200726	H. sapiens	FAM237A	family with sequence similarity 237 member A			Predicted intracellular proteins					0	0	0	0	0	0	0	0	0	0	0	0
MAP2	4133	symbol	H. sapiens	4133	H. sapiens	MAP2	microtubule associated protein 2	GO:2000575 negative regulation of microtubule motor activity;GO:1901951 regulation of anterograde dense core granule transport;GO:1901953 positive regulation of anterograde dense core granule transport		FDA approved drug targets:Small molecule drugs; Predicted intracellular proteins	Cytosol;Plasma membrane (Approved)	Estramustine; Paclitaxel; Docetaxel	(M87)PID LKB1 PATHWAY		0	0	1	1	0	0	0	0	0	0	0	0
MDH1B	130752	symbol	H. sapiens	130752	H. sapiens	MDH1B	malate dehydrogenase 1B	GO:0006108 malate metabolic process;GO:0006107 oxaloacetate metabolic process;GO:0006099 tricarboxylic acid cycle		Predicted intracellular proteins					0	0	0	0	0	0	0	1	0	0	0	0
METTL21A	151194	symbol	H. sapiens	151194	H. sapiens	METTL21A	methyltransferase like 21A	GO:0043462 regulation of ATPase activity;GO:0018022 peptidyl-lysine methylation;GO:0006479 protein methylation		Predicted intracellular proteins	Nucleoplasm (Approved); Additional: Cytosol				0	0	0	0	0	0	0	0	0	0	0	0
MPP4	58538	symbol	H. sapiens	58538	H. sapiens	MPP4	membrane palmitoylated protein 4	GO:0035418 protein localization to synapse;GO:0008104 protein localization;GO:0033036 macromolecule localization		Predicted intracellular proteins	Cytosol (Supported); Additional: Actin filaments				0	0	0	0	0	0	0	0	0	0	0	0
NBEAL1	65065	symbol	H. sapiens	65065	H. sapiens	NBEAL1	neurobeachin like 1	GO:0008104 protein localization;GO:0033036 macromolecule localization;GO:0051179 localization		Predicted intracellular proteins	Nucleoplasm (Approved); Additional: Cytosol				0	0	0	0	0	0	0	0	0	0	0	0
NDUFB3	4709	symbol	H. sapiens	4709	H. sapiens	NDUFB3	NADH:ubiquinone oxidoreductase subunit B3	GO:0006120 mitochondrial electron transport, NADH to ubiquinone;GO:0010257 NADH dehydrogenase complex assembly;GO:0032981 mitochondrial respiratory chain complex I assembly		Disease related genes; Predicted intracellular proteins		NADH		(M5936)HALLMARK OXIDATIVE PHOSPHORYLATION	0	0	0	0	0	0	0	1	0	0	0	0
NDUFS1	4719	symbol	H. sapiens	4719	H. sapiens	NDUFS1	NADH:ubiquinone oxidoreductase core subunit S1	GO:0006120 mitochondrial electron transport, NADH to ubiquinone;GO:0010257 NADH dehydrogenase complex assembly;GO:0032981 mitochondrial respiratory chain complex I assembly		ENZYME proteins:Oxidoreductases; Disease related genes; Enzymes; Potential drug targets; Predicted intracellular proteins	Mitochondria (Supported)	NADH		(M5936)HALLMARK OXIDATIVE PHOSPHORYLATION	0	0	0	0	0	0	0	1	0	0	0	0
NIF3L1	60491	symbol	H. sapiens	60491	H. sapiens	NIF3L1	NGG1 interacting factor 3 like 1	GO:1903507 negative regulation of nucleic acid-templated transcription;GO:1902679 negative regulation of RNA biosynthetic process;GO:0030182 neuron differentiation		Predicted intracellular proteins	Vesicles (Approved)				0	0	0	0	0	0	0	0	0	0	0	0
NOP58	51602	symbol	H. sapiens	51602	H. sapiens	NOP58	NOP58 ribonucleoprotein	GO:0048254 snoRNA localization;GO:0006364 rRNA processing;GO:0006403 RNA localization		Predicted intracellular proteins	Nucleoli fibrillar center (Enhanced); Additional: Nucleoplasm				0	0	0	0	0	0	0	0	0	0	0	0
NRP2	8828	symbol	H. sapiens	8828	H. sapiens	NRP2	neuropilin 2	GO:0021649 vestibulocochlear nerve structural organization;GO:0061552 ganglion morphogenesis;GO:1904835 dorsal root ganglion morphogenesis		Predicted secreted proteins; Cancer-related genes:Candidate cancer biomarkers	Plasma membrane;Vesicles (Approved); Additional: Nucleoplasm		(M137)PID VEGF VEGFR PATHWAY; (M226)PID VEGFR1 PATHWAY	(M5919)HALLMARK HEDGEHOG SIGNALING	0	0	1	0	0	1	1	0	0	0	0	0
ORC2	4999	symbol	H. sapiens	4999	H. sapiens	ORC2	origin recognition complex subunit 2	GO:0006270 DNA replication initiation;GO:0006261 DNA-dependent DNA replication;GO:0000082 G1/S transition of mitotic cell cycle		Predicted intracellular proteins	Nucleoplasm (Supported); Additional: Cytosol			(M5925)HALLMARK E2F TARGETS; (M5926)HALLMARK MYC TARGETS V1	0	0	0	0	0	0	0	0	0	0	0	0
PARD3B	117583	symbol	H. sapiens	117583	H. sapiens	PARD3B	par-3 family cell polarity regulator beta	GO:0051660 establishment of centrosome localization;GO:0051642 centrosome localization;GO:0061842 microtubule organizing center localization		Predicted intracellular proteins	Cell Junctions (Supported)				0	0	0	0	0	0	0	0	0	0	0	0
PIKFYVE	200576	symbol	H. sapiens	200576	H. sapiens	PIKFYVE	phosphoinositide kinase, FYVE-type zinc finger containing	GO:1903100 1-phosphatidyl-1D-myo-inositol 3,5-bisphosphate metabolic process;GO:1904562 phosphatidylinositol 5-phosphate metabolic process;GO:0019065 receptor-mediated endocytosis of virus by host cell		Disease related genes; ENZYME proteins:Transferases; Enzymes; Potential drug targets; Predicted intracellular proteins	Vesicles (Supported)			(M5923)HALLMARK PI3K AKT MTOR SIGNALING	0	0	0	0	0	0	0	0	0	0	0	0
PLEKHM3	389072	symbol	H. sapiens	389072	H. sapiens	PLEKHM3	pleckstrin homology domain containing M3	GO:0045445 myoblast differentiation;GO:0061061 muscle structure development;GO:0030154 cell differentiation		Predicted intracellular proteins	Cytosol (Approved); Additional: Vesicles				0	0	0	0	0	0	0	0	0	0	0	0
PPIL3	53938	symbol	H. sapiens	53938	H. sapiens	PPIL3	peptidylprolyl isomerase like 3	GO:0000413 protein peptidyl-prolyl isomerization;GO:0018208 peptidyl-proline modification;GO:0006457 protein folding		ENZYME proteins:Isomerase; Enzymes; Predicted intracellular proteins	Nucleoplasm (Approved); Additional: Nucleoli				0	0	0	0	0	0	0	0	0	0	0	0
PTH2R	5746	symbol	H. sapiens	5746	H. sapiens	PTH2R	parathyroid hormone 2 receptor	GO:0120162 positive regulation of cold-induced thermogenesis;GO:0106106 cold-induced thermogenesis;GO:0120161 regulation of cold-induced thermogenesis		G-protein coupled receptors:Family 2 (B) receptors; G-protein coupled receptors:GPCRs excl olfactory receptors; FDA approved drug targets:Biotech drugs		Parathyroid hormone			0	0	0	0	0	1	0	0	0	1	0	0
RAPH1	65059	symbol	H. sapiens	65059	H. sapiens	RAPH1	Ras association (RalGDS/AF-6) and pleckstrin homology domains 1	GO:0007165 signal transduction;GO:0023052 signaling;GO:0007154 cell communication		Predicted intracellular proteins	Nuclear bodies;Plasma membrane (Approved); Additional: Cytosol				0	0	0	0	0	0	0	0	0	0	0	0
SATB2	23314	symbol	H. sapiens	23314	H. sapiens	SATB2	SATB homeobox 2	GO:0021902 commitment of neuronal cell to specific neuron type in forebrain;GO:0021877 forebrain neuron fate commitment;GO:0002076 osteoblast development		Predicted intracellular proteins; Disease related genes; Transcription factors:Helix-turn-helix domains	Nucleoplasm (Supported)				0	0	0	0	0	1	0	0	0	0	1	0
SGOL2	151246	gene_synonym	H. sapiens	151246	H. sapiens	SGO2	shugoshin 2	GO:0051754 meiotic sister chromatid cohesion, centromeric;GO:0007135 meiosis II;GO:0045144 meiotic sister chromatid segregation		Predicted intracellular proteins	Nucleoplasm (Enhanced); Additional: Nuclear bodies				0	0	0	0	0	0	0	0	0	0	0	0
SPATS2L	26010	symbol	H. sapiens	26010	H. sapiens	SPATS2L	spermatogenesis associated serine rich 2 like			Predicted intracellular proteins	Cytosol;Nucleoli (Enhanced)				0	0	0	0	0	0	0	0	0	0	0	0
STRADB	55437	symbol	H. sapiens	55437	H. sapiens	STRADB	STE20 related adaptor beta	GO:1901099 negative regulation of signal transduction in absence of ligand;GO:2001240 negative regulation of extrinsic apoptotic signaling pathway in absence of ligand;GO:2001239 regulation of extrinsic apoptotic signaling pathway in absence of ligand	STE Ser/Thr protein kinase family	Kinases:STE Ser/Thr protein kinases; Enzymes; Predicted intracellular proteins	Cytosol (Uncertain); Additional: Aggresome		(M87)PID LKB1 PATHWAY		1	0	0	1	0	1	0	0	0	0	0	0
SUMO1	7341	symbol	H. sapiens	7341	H. sapiens	SUMO1	small ubiquitin like modifier 1	GO:0045759 negative regulation of action potential;GO:1902260 negative regulation of delayed rectifier potassium channel activity;GO:1903817 negative regulation of voltage-gated potassium channel activity		Disease related genes; Predicted intracellular proteins	Nuclear membrane;Nucleoplasm (Supported); Additional: Nuclear bodies;Nucleoli		(M140)PID RANBP2 PATHWAY; (M30)PID HDAC CLASSII PATHWAY; (M101)PID HDAC CLASSI PATHWAY		0	0	0	0	0	1	0	0	1	0	0	0
TMEM237	65062	symbol	H. sapiens	65062	H. sapiens	TMEM237	transmembrane protein 237	GO:0030111 regulation of Wnt signaling pathway;GO:0060271 cilium assembly;GO:0044782 cilium organization		Disease related genes					0	0	0	0	0	0	0	0	0	0	0	0
TRAK2	66008	symbol	H. sapiens	66008	H. sapiens	TRAK2	trafficking kinesin protein 2	GO:0098972 anterograde dendritic transport of mitochondrion;GO:0098939 dendritic transport of mitochondrion;GO:0098937 anterograde dendritic transport		Predicted intracellular proteins	Nuclear bodies;Nucleoplasm (Approved); Additional: Vesicles			(M5945)HALLMARK HEME METABOLISM	0	0	1	0	0	0	0	0	0	0	0	0
TYW5	129450	symbol	H. sapiens	129450	H. sapiens	TYW5	tRNA-yW synthesizing protein 5	GO:0031590 wybutosine metabolic process;GO:0031591 wybutosine biosynthetic process;GO:1901659 glycosyl compound biosynthetic process		Enzymes; ENZYME proteins:Oxidoreductases; Predicted intracellular proteins	Nuclear bodies (Approved)				0	0	0	0	0	0	0	0	0	0	0	0
WDR12	55759	symbol	H. sapiens	55759	H. sapiens	WDR12	WD repeat domain 12	GO:0000463 maturation of LSU-rRNA from tricistronic rRNA transcript (SSU-rRNA, 5.8S rRNA, LSU-rRNA);GO:0000466 maturation of 5.8S rRNA from tricistronic rRNA transcript (SSU-rRNA, 5.8S rRNA, LSU-rRNA);GO:0000470 maturation of LSU-rRNA		Predicted intracellular proteins	Cytosol;Plasma membrane (Approved); Additional: Nucleoli				0	0	0	0	0	0	0	0	0	0	0	0
ZDBF2	57683	symbol	H. sapiens	57683	H. sapiens	ZDBF2	zinc finger DBF-type containing 2			Predicted intracellular proteins	Nucleoplasm (Approved); Additional: Cytosol				0	0	0	0	0	0	0	0	0	0	0	0
