# Supplementary material for: Clinical and Genetic Characteristics of a Cohort with Distal Vaginal Atresia
Source: Int J Mol Sci. 2022 Oct 25;23(21):12853. doi: 10.3390/ijms232112853 (PMC9655474; doi:10.3390/ijms232112853)
Supplement: Supplementary file 1 [file ijms-23-12853-s001.zip › Table S5. Detailed annotation of SNV.xlsx]

## Sheet: Annotation of variants
Table S5. Detailed annotation of SNV
#Chr	Start	End	Ref	Alt	Ref.Gene	Func.refGene	ExonicFunc.refGene	Gene.ensGene	avsnp147	AAChange.ensGene	AAChange.refGene	clinvar: Clinvar	InterVar: InterVar and Evidence	Freq_gnomAD_genome_ALL	Freq_esp6500siv2_all	Freq_1000g2015aug_all	CADD_raw	CADD_phred	SIFT_score	GERP++_RS	phyloP46way_placental	dbscSNV_ADA_SCORE	dbscSNV_RF_SCORE	Interpro_domain	AAChange.knownGene	rmsk	MetaSVM_score	Freq_gnomAD_genome_POPs	OMIM	Phenotype_MIM	OrphaNumber	Orpha
7	151932961	151932961	G	A	KMT2C	exonic	stopgain	ENSG00000055609	rs200662726	ENSG00000055609:ENST00000262189:exon16:c.C2710T:p.R904X,ENSG00000055609:ENST00000355193:exon16:c.C2710T:p.R904X	KMT2C:NM_170606:exon16:c.C2710T:p.R904X	clinvar: UNK	InterVar: Pathogenic PVS1=1 PS=[0, 0, 0, 0, 0] PM=[0, 1, 0, 0, 0, 0, 0] PP=[0, 0, 1, 0, 0, 0] BA1=0 BS=[0, 0, 0, 0, 0] BP=[0, 0, 0, 0, 0, 0, 0, 0]	.	.	.	10.977	37	.	3.12	.	.	.	AT hook, DNA-binding motif	KMT2C:uc003wla.3:exon16:c.C2710T:p.R904X	.	.	AFR:.,AMR:.,EAS:.,FIN:.,NFE:.,OTH:.,ASJ:.	606833	.
19	41748818	41748818	G	T	AXL	exonic	nonsynonymous SNV	ENSG00000167601	rs117588892	ENSG00000167601:ENST00000593513:exon8:c.G539T:p.W180L,ENSG00000167601:ENST00000359092:exon10:c.G1316T:p.W439L,ENSG00000167601:ENST00000301178:exon11:c.G1343T:p.W448L	AXL:NM_001278599:exon8:c.G539T:p.W180L,AXL:NM_001699:exon10:c.G1316T:p.W439L,AXL:NM_021913:exon11:c.G1343T:p.W448L	clinvar: UNK	InterVar: Uncertain significance PVS1=0 PS=[0, 0, 0, 0, 0] PM=[0, 0, 0, 0, 0, 0, 0] PP=[0, 0, 0, 0, 0, 0] BA1=0 BS=[0, 0, 0, 0, 0] BP=[0, 0, 0, 0, 0, 0, 0, 0]	0.0002	.	0.00219649	4.631	24.5	0.56	4.49	.	.	.	.	AXL:uc010ehk.3:exon10:c.G1316T:p.W439L,AXL:uc010ehi.1:exon11:c.G1343T:p.W448L,AXL:uc010ehj.3:exon11:c.G1343T:p.W448L	.	-0.344	AFR:0,AMR:0,EAS:0.0037,FIN:0,NFE:0,OTH:0,ASJ:0	109135	.
12	115112216	115112233	CGCCAGGCCCGGGGCGAA	C	TBX3	exonic	frameshift substitution	ENSG00000135111	.	ENSG00000135111:ENST00000349155:exon6:c.1447_1464G,ENSG00000135111:ENST00000257566:exon7:c.1507_1524G	TBX3:NM_005996:exon6:c.1447_1464G,TBX3:NM_016569:exon7:c.1507_1524G	clinvar: UNK	InterVar: Likely pathogenic PVS1=1 PS=[0, 0, 0, 0, 0] PM=[0, 1, 0, 0, 0, 0, 0] PP=[0, 0, 0, 0, 0, 0] BA1=0 BS=[0, 0, 0, 0, 0] BP=[0, 0, 0, 0, 0, 0, 0, 0]	.	.	.	.	.	.	.	.	.	.	.	TBX3:uc001tvu.1:exon6:c.1447_1464G,TBX3:uc001tvt.1:exon7:c.1507_1524G	.	.	AFR:.,AMR:.,EAS:.,FIN:.,NFE:.,OTH:.,ASJ:.	601621	181450;	3138;	3138|Pallister ulnar-mammary syndrome<br>Schinzel syndrome<br>UMS|Unknown|Autosomal dominant|Infancy<br>Neonatal|181450 ~
17	59793412	59793412	G	A	BRIP1	exonic	stopgain	ENSG00000136492	rs137852986	ENSG00000136492:ENST00000577598:exon16:c.C2392T:p.R798X,ENSG00000136492:ENST00000259008:exon17:c.C2392T:p.R798X	BRIP1:NM_032043:exon17:c.C2392T:p.R798X	clinvar: Conflicting_interpretations_of_pathogenicity	InterVar: Pathogenic PVS1=1 PS=[0, 0, 0, 0, 0] PM=[0, 1, 0, 0, 0, 0, 0] PP=[0, 0, 1, 0, 0, 0] BA1=0 BS=[0, 0, 0, 0, 0] BP=[0, 0, 0, 0, 0, 0, 0, 0]	9.713e-05	0.0002	.	12.661	39	.	3.51	.	.	.	ATP-dependent helicase, C-terminal|P-loop containing nucleoside triphosphate hydrolase	BRIP1:uc002izl.1:exon6:c.C535T:p.R179X,BRIP1:uc002izk.2:exon17:c.C2392T:p.R798X	.	.	AFR:0,AMR:0.0012,EAS:0.0006,FIN:0,NFE:6.674e-05,OTH:0,ASJ:0	605882	114480;609054;	84;227535;	84|Fanconi pancytopenia|1-9 / 1 000 000|Autosomal recessive<br>or&nbsp;X-linked recessive|Childhood|227645 227646 227650 300514 600901 603467 609053 609054 610832 613390 613951 614082 614083 615272 616435 ~227535|Familial breast cancer<br>Familial breast carcinoma<br>Hereditary breast carcinoma|-|-|-|114480 600048 604370 605365 612555 613399 ~
2	37463320	37463320	G	A	NDUFAF7	splicing	.	ENSG00000003509	.	.	.	clinvar: UNK	InterVar: Pathogenic PVS1=1 PS=[0, 0, 0, 0, 0] PM=[0, 1, 0, 0, 0, 0, 0] PP=[0, 0, 1, 0, 0, 0] BA1=0 BS=[0, 0, 0, 0, 0] BP=[0, 0, 0, 0, 0, 0, 0, 0]	.	.	.	5.284	25.7	.	5.36	.	1	0.926	.	.	.	.	AFR:.,AMR:.,EAS:.,FIN:.,NFE:.,OTH:.,ASJ:.	615898	.
X	153688677	153688677	C	T	PLXNA3	exonic	stopgain	ENSG00000130827	.	ENSG00000130827:ENST00000369682:exon2:c.C154T:p.R52X	PLXNA3:NM_017514:exon2:c.C154T:p.R52X	clinvar: UNK	InterVar: Pathogenic PVS1=1 PS=[0, 0, 0, 0, 0] PM=[0, 1, 0, 0, 0, 0, 0] PP=[0, 0, 1, 0, 0, 0] BA1=0 BS=[0, 0, 0, 0, 0] BP=[0, 0, 0, 0, 0, 0, 0, 0]	.	.	.	10.954	37	.	4.37	.	.	.	Sema domain|WD40/YVTN repeat-like-containing domain	PLXNA3:uc004flm.3:exon2:c.C154T:p.R52X	.	.	AFR:.,AMR:.,EAS:.,FIN:.,NFE:.,OTH:.,ASJ:.	300022	.
3	123420343	123420343	C	A	MYLK	exonic	stopgain	ENSG00000065534	.	ENSG00000065534:ENST00000475616:exon14:c.G2404T:p.E802X,ENSG00000065534:ENST00000346322:exon16:c.G2197T:p.E733X,ENSG00000065534:ENST00000359169:exon17:c.G2404T:p.E802X,ENSG00000065534:ENST00000360304:exon17:c.G2404T:p.E802X,ENSG00000065534:ENST00000360772:exon18:c.G2404T:p.E802X	MYLK:NM_053026:exon16:c.G2197T:p.E733X,MYLK:NM_053028:exon16:c.G2197T:p.E733X,MYLK:NM_053025:exon17:c.G2404T:p.E802X,MYLK:NM_053027:exon17:c.G2404T:p.E802X	clinvar: UNK	InterVar: Pathogenic PVS1=1 PS=[0, 0, 0, 0, 0] PM=[0, 1, 0, 0, 0, 0, 0] PP=[0, 0, 1, 0, 0, 0] BA1=0 BS=[0, 0, 0, 0, 0] BP=[0, 0, 0, 0, 0, 0, 0, 0]	.	.	.	12.77	40	.	4.27	.	.	.	Immunoglobulin I-set|Immunoglobulin subtype 2|Immunoglobulin-like domain|Immunoglobulin-like fold;Immunoglobulin I-set|Immunoglobulin-like domain|Immunoglobulin-like fold	MYLK:uc011bjw.2:exon14:c.G2404T:p.E802X,MYLK:uc003egp.3:exon16:c.G2197T:p.E733X,MYLK:uc003egr.3:exon16:c.G2197T:p.E733X,MYLK:uc003egs.3:exon16:c.G1876T:p.E626X,MYLK:uc003ego.3:exon17:c.G2404T:p.E802X,MYLK:uc003egq.3:exon17:c.G2404T:p.E802X	.	.	AFR:.,AMR:.,EAS:.,FIN:.,NFE:.,OTH:.,ASJ:.	600922	613780;	91387;	91387|Familial TAAD|-|Autosomal dominant|-|132900 607086 607087 609192 610168 611788 613780 614816 615436 615582 616166 617168 ~
12	81111260	81111260	G	T	MYF5	exonic	stopgain	ENSG00000111049	.	ENSG00000111049:ENST00000228644:exon1:c.G418T:p.E140X	MYF5:NM_005593:exon1:c.G418T:p.E140X	clinvar: UNK	InterVar: Pathogenic PVS1=1 PS=[0, 0, 0, 0, 0] PM=[0, 1, 0, 0, 0, 0, 0] PP=[0, 0, 1, 0, 0, 0] BA1=0 BS=[0, 0, 0, 0, 0] BP=[0, 0, 0, 0, 0, 0, 0, 0]	.	.	.	13.831	43	.	6.06	.	.	.	Myc-type, basic helix-loop-helix (bHLH) domain	MYF5:uc001szg.2:exon1:c.G418T:p.E140X	.	.	AFR:.,AMR:.,EAS:.,FIN:.,NFE:.,OTH:.,ASJ:.	159990	.
7	73475470	73475470	G	A	ELN	splicing	.	ENSG00000049540	.	.	.	clinvar: UNK	InterVar: Pathogenic PVS1=1 PS=[0, 0, 0, 0, 0] PM=[0, 1, 0, 0, 0, 0, 0] PP=[0, 0, 1, 0, 0, 0] BA1=0 BS=[0, 0, 0, 0, 0] BP=[0, 0, 0, 0, 0, 0, 0, 0]	.	.	.	4.943	25	.	4.25	.	1	0.924	.	.	.	.	AFR:.,AMR:.,EAS:.,FIN:.,NFE:.,OTH:.,ASJ:.	130160	123700;185500;	3193;90348;	3193|SVAS|1-5 / 10 000|Autosomal dominant|All ages|185500 ~90348|ADCL|<1 / 1 000 000|Autosomal dominant|Infancy<br>Neonatal|123700 614434 616603 ~
12	56082003	56082003	G	A	ITGA7	exonic	stopgain	ENSG00000135424	rs377510220	ENSG00000135424:ENST00000257879:exon23:c.C3040T:p.R1014X,ENSG00000135424:ENST00000347027:exon23:c.C3022T:p.R1008X,ENSG00000135424:ENST00000394229:exon23:c.C3040T:p.R1014X,ENSG00000135424:ENST00000394230:exon23:c.C3052T:p.R1018X,ENSG00000135424:ENST00000452168:exon23:c.C2761T:p.R921X,ENSG00000135424:ENST00000553804:exon23:c.C3052T:p.R1018X,ENSG00000135424:ENST00000257880:exon24:c.C3172T:p.R1058X,E…	ITGA7:NM_001144996:exon23:c.C3052T:p.R1018X,ITGA7:NM_001144997:exon23:c.C2761T:p.R921X,ITGA7:NM_002206:exon23:c.C3040T:p.R1014X	clinvar: Likely_pathogenic	InterVar: Pathogenic PVS1=1 PS=[0, 0, 0, 0, 0] PM=[0, 1, 0, 0, 0, 0, 0] PP=[0, 0, 1, 0, 0, 0] BA1=0 BS=[0, 0, 0, 0, 0] BP=[0, 0, 0, 0, 0, 0, 0, 0]	3.23e-05	7.7e-05	.	13.339	41	.	2.45	.	.	.	Integrin alpha-2|Integrin domain;Integrin domain	ITGA7:uc009znw.3:exon10:c.C781T:p.R261X,ITGA7:uc009znx.3:exon21:c.C2683T:p.R895X,ITGA7:uc001shg.3:exon23:c.C3040T:p.R1014X,ITGA7:uc001shh.3:exon23:c.C3052T:p.R1018X,ITGA7:uc010sps.2:exon23:c.C2761T:p.R921X	.	.	AFR:0,AMR:0,EAS:0.0006,FIN:0,NFE:0,OTH:0,ASJ:0	600536	613204;	34520;	34520|Congenital muscular dystrophy with ITGA7 deficiency|<1 / 1 000 000|Autosomal recessive|Infancy<br>Neonatal|613204 ~
15	49034208	49034208	G	A	CEP152	exonic	stopgain	ENSG00000103995	.	ENSG00000103995:ENST00000561245:exon1:c.C4T:p.R2X,ENSG00000103995:ENST00000325747:exon24:c.C3646T:p.R1216X,ENSG00000103995:ENST00000399334:exon24:c.C3757T:p.R1253X,ENSG00000103995:ENST00000380950:exon25:c.C3925T:p.R1309X	CEP152:NM_014985:exon24:c.C3757T:p.R1253X,CEP152:NM_001194998:exon25:c.C3925T:p.R1309X	clinvar: UNK	InterVar: Pathogenic PVS1=1 PS=[0, 0, 0, 0, 0] PM=[0, 1, 0, 0, 0, 0, 0] PP=[0, 0, 1, 0, 0, 0] BA1=0 BS=[0, 0, 0, 0, 0] BP=[0, 0, 0, 0, 0, 0, 0, 0]	.	.	.	13.084	41	.	4.1	.	.	.	.	CEP152:uc001zwy.3:exon24:c.C3757T:p.R1253X,CEP152:uc001zxa.2:exon24:c.C3646T:p.R1216X,CEP152:uc001zwz.3:exon25:c.C3925T:p.R1309X	.	.	AFR:.,AMR:.,EAS:.,FIN:.,NFE:.,OTH:.,ASJ:.	613529	613823;614852;	2512;808;	2512|MCPH<br>Microcephalia vera<br>Microcephaly vera<br>True microcephaly|Unknown|Autosomal recessive|Neonatal<br>Antenatal|251200 603802 604317 604321 604804 608393 608716 612703 614673 614852 615414 616080 616402 616486 616681 617090 ~808|-|<1 / 1 000 000|Autosomal recessive|Neonatal<br>Antenatal|210600 600546 606744 613676 613823 615807 616051 616171 616777 ~
5	127510231	127510231	A	G	SLC12A2	splicing	.	ENSG00000064651	.	.	.	clinvar: UNK	InterVar: Pathogenic PVS1=1 PS=[0, 0, 0, 0, 0] PM=[0, 1, 0, 0, 0, 0, 0] PP=[0, 0, 1, 0, 0, 0] BA1=0 BS=[0, 0, 0, 0, 0] BP=[0, 0, 0, 0, 0, 0, 0, 0]	.	.	.	4.872	24.9	.	5.4	.	1	0.932	.	.	.	.	AFR:.,AMR:.,EAS:.,FIN:.,NFE:.,OTH:.,ASJ:.	600840	.
14	88883069	88883069	C	T	SPATA7	exonic	stopgain	ENSG00000042317	rs140287375	ENSG00000042317:ENST00000555401:exon3:c.C82T:p.R28X,ENSG00000042317:ENST00000356583:exon4:c.C157T:p.R53X,ENSG00000042317:ENST00000045347:exon5:c.C253T:p.R85X,ENSG00000042317:ENST00000393545:exon5:c.C253T:p.R85X,ENSG00000042317:ENST00000553885:exon5:c.C211T:p.R71X,ENSG00000042317:ENST00000556553:exon5:c.C157T:p.R53X	SPATA7:NM_001040428:exon4:c.C157T:p.R53X,SPATA7:NM_018418:exon5:c.C253T:p.R85X	clinvar: Pathogenic	InterVar: Pathogenic PVS1=1 PS=[0, 0, 0, 0, 0] PM=[0, 1, 0, 0, 0, 0, 0] PP=[0, 0, 1, 0, 0, 0] BA1=0 BS=[0, 0, 0, 0, 0] BP=[0, 0, 0, 0, 0, 0, 0, 0]	3.238e-05	7.7e-05	.	11.441	37	.	2.26	.	.	.	.	SPATA7:uc001xwr.3:exon4:c.C157T:p.R53X,SPATA7:uc001xws.3:exon4:c.C61T:p.R21X,SPATA7:uc001xwq.3:exon5:c.C253T:p.R85X	.	.	AFR:0,AMR:0,EAS:0,FIN:0,NFE:6.676e-05,OTH:0,ASJ:0	609868	604232;	65;791;	65|Amaurosis congenita of Leber|1-9 / 100 000|Autosomal dominant<br>or&nbsp;Autosomal recessive|Infancy<br>Neonatal|179900 204000 204100 604232 604393 604537 608553 610612 611755 612712 613341 613826 613829 613835 613837 613843 614186 615360 ~791|-|1-5 / 10 000|Autosomal dominant<br>or&nbsp;Autosomal recessive<br>or&nbsp;X-linked recessive<br>or&nbsp;Mitochondrial inheritance|Childhood<br>Adolesc…
5	147207583	147207583	A	G	SPINK1	splicing	.	ENSG00000164266;ENSG00000164266	rs148954387	ENSG00000164266:ENST00000510027:exon3:c.T196C:p.X66R	.	clinvar: Pathogenic	InterVar: Pathogenic PVS1=1 PS=[0, 0, 0, 0, 0] PM=[0, 1, 0, 0, 0, 0, 0] PP=[0, 0, 1, 0, 0, 0] BA1=0 BS=[0, 0, 0, 0, 0] BP=[0, 0, 0, 0, 0, 0, 0, 0]	0.0002	0.0002	0.000798722	4.233	23.9	.	4.9	.	0.9997	0.898	.	.	.	.	AFR:0,AMR:0,EAS:0.0031,FIN:0,NFE:0.0001,OTH:0,ASJ:0	167790	167800;608189;	103918;676;	103918|TCP<br>Tropical calcific chronic pancreatitis|Unknown|-|Childhood|608189 ~676|-|1-9 / 1 000 000|Autosomal dominant|Childhood<br>Adolescent|167800 ~
3	52382965	52382965	A	G	DNAH1	exonic	nonsynonymous SNV	ENSG00000114841	.	ENSG00000114841:ENST00000420323:exon13:c.A2168G:p.E723G	DNAH1:NM_015512:exon13:c.A2168G:p.E723G	clinvar: UNK	InterVar: Uncertain significance PVS1=0 PS=[0, 0, 0, 0, 0] PM=[0, 1, 0, 0, 0, 0, 0] PP=[0, 0, 0, 0, 0, 0] BA1=0 BS=[0, 0, 0, 0, 0] BP=[0, 0, 0, 0, 0, 0, 0, 0]	.	.	.	5.739	26.9	0.002	5.24	.	.	.	.	DNAH1:uc011bef.2:exon13:c.A2168G:p.E723G,DNAH1:uc003ddt.1:exon14:c.A2168G:p.E723G	.	-0.648	AFR:.,AMR:.,EAS:.,FIN:.,NFE:.,OTH:.,ASJ:.	603332	.
18	67871369	67871369	G	T	RTTN	exonic	stopgain	ENSG00000176225	.	ENSG00000176225:ENST00000255674:exon3:c.C350A:p.S117X,ENSG00000176225:ENST00000437017:exon3:c.C350A:p.S117X,ENSG00000176225:ENST00000454359:exon3:c.C350A:p.S117X,ENSG00000176225:ENST00000581161:exon3:c.C350A:p.S117X	RTTN:NM_173630:exon3:c.C350A:p.S117X	clinvar: UNK	InterVar: Pathogenic PVS1=1 PS=[0, 0, 0, 0, 0] PM=[0, 1, 0, 0, 0, 0, 0] PP=[0, 0, 1, 0, 0, 0] BA1=0 BS=[0, 0, 0, 0, 0] BP=[0, 0, 0, 0, 0, 0, 0, 0]	.	.	.	12.8	40	.	5.54	.	.	.	Armadillo-type fold	RTTN:uc002lkp.2:exon3:c.C350A:p.S117X,RTTN:uc002lkq.1:exon3:c.C350A:p.S117X	.	.	AFR:.,AMR:.,EAS:.,FIN:.,NFE:.,OTH:.,ASJ:.	610436	614833;	208447;268940;	208447|-|-|Autosomal recessive|-|614833 ~268940|-|Unknown|-|-|300388 606854 610031 612691 614833 615752 616531 ~
8	144997382	144997382	C	A	PLEC	exonic	stopgain	ENSG00000178209	rs782468537	ENSG00000178209:ENST00000322810:exon31:c.G7126T:p.E2376X,ENSG00000178209:ENST00000345136:exon31:c.G6715T:p.E2239X,ENSG00000178209:ENST00000354589:exon31:c.G6715T:p.E2239X,ENSG00000178209:ENST00000354958:exon31:c.G6649T:p.E2217X,ENSG00000178209:ENST00000356346:exon31:c.G6673T:p.E2225X,ENSG00000178209:ENST00000357649:exon31:c.G6727T:p.E2243X,ENSG00000178209:ENST00000398774:exon31:c.G6619T:p.E2207X,…	PLEC:NM_201378:exon31:c.G6673T:p.E2225X,PLEC:NM_201379:exon31:c.G6649T:p.E2217X,PLEC:NM_201380:exon31:c.G7126T:p.E2376X,PLEC:NM_201381:exon31:c.G6619T:p.E2207X,PLEC:NM_201382:exon31:c.G6715T:p.E2239X,PLEC:NM_201383:exon31:c.G6727T:p.E2243X,PLEC:NM_201384:exon31:c.G6715T:p.E2239X,PLEC:NM_000445:exon32:c.G6796T:p.E2266X	clinvar: UNK	InterVar: Pathogenic PVS1=1 PS=[0, 0, 0, 0, 0] PM=[0, 1, 0, 0, 0, 0, 0] PP=[0, 0, 1, 0, 0, 0] BA1=0 BS=[0, 0, 0, 0, 0] BP=[0, 0, 0, 0, 0, 0, 0, 0]	3.232e-05	.	.	13.012	40	.	5.11	.	.	.	.	PLEC:uc003zab.1:exon31:c.G6715T:p.E2239X,PLEC:uc003zac.1:exon31:c.G6727T:p.E2243X,PLEC:uc003zad.2:exon31:c.G6715T:p.E2239X,PLEC:uc003zae.1:exon31:c.G6619T:p.E2207X,PLEC:uc003zaf.1:exon31:c.G7126T:p.E2376X,PLEC:uc003zag.1:exon31:c.G6649T:p.E2217X,PLEC:uc003zah.2:exon31:c.G6673T:p.E2225X,PLEC:uc003zaj.2:exon32:c.G6796T:p.E2266X	.	.	AFR:0,AMR:0,EAS:0.0006,FIN:0,NFE:0,OTH:0,ASJ:0	601282	131950;226670;612138;613723;616487;	254361;158684;257;79401;	254361|Autosomal recessive limb-girdle muscular dystrophy due to plectin deficiency<br>LGMD2Q|<1 / 1 000 000|Autosomal recessive|Childhood|613723 ~158684|EBS-PA|Unknown|Autosomal recessive|Neonatal|612138 ~257|EBS-MD<br>Limb-girdle muscular dystrophy with epidermolysis bullosa simplex|<1 / 1 000 000|Autosomal recessive|Infancy<br>Neonatal|226670 ~79401|EBS-O|<1 / 1 000 000|Autosomal dominant|Infa…
8	106813325	106813325	G	A	ZFPM2	exonic	nonsynonymous SNV	ENSG00000169946	rs201845067	ENSG00000169946:ENST00000378472:exon5:c.G208A:p.V70I,ENSG00000169946:ENST00000517361:exon6:c.G619A:p.V207I,ENSG00000169946:ENST00000407775:exon8:c.G1015A:p.V339I,ENSG00000169946:ENST00000520492:exon8:c.G619A:p.V207I	ZFPM2:NM_012082:exon8:c.G1015A:p.V339I	clinvar: UNK	InterVar: Uncertain significance PVS1=0 PS=[0, 0, 0, 0, 0] PM=[1, 1, 0, 0, 0, 0, 0] PP=[0, 0, 0, 0, 0, 0] BA1=0 BS=[0, 0, 0, 0, 0] BP=[0, 0, 0, 0, 0, 0, 0, 0]	0.0002	8.1e-05	0.000599042	0.598	8.144	1	3.85	.	.	.	Zinc finger, C2H2-like	ZFPM2:uc011lhs.2:exon6:c.G208A:p.V70I,ZFPM2:uc003ymd.3:exon8:c.G1015A:p.V339I	.	-1.086	AFR:0,AMR:0,EAS:0.0037,FIN:0,NFE:6.666e-05,OTH:0,ASJ:0	603693	187500;610187;616067;	2140;3303;	2140|CDH|Unknown|Multigenic/multifactorial<br>or&nbsp;Not applicable|Neonatal|142340 222400 306950 610187 ~3303|-|1-5 / 10 000|Autosomal dominant<br>or&nbsp;Multigenic/multifactorial|Neonatal<br>Antenatal|187500 ~
12	125437020	125437020	G	A	DHX37	exonic	nonsynonymous SNV	ENSG00000150990	.	ENSG00000150990:ENST00000544745:exon18:c.C2153T:p.A718V,ENSG00000150990:ENST00000308736:exon21:c.C2792T:p.A931V	DHX37:NM_032656:exon21:c.C2792T:p.A931V	clinvar: UNK	InterVar: Uncertain significance PVS1=0 PS=[0, 0, 0, 0, 0] PM=[1, 1, 0, 0, 0, 0, 0] PP=[0, 1, 0, 0, 0, 0] BA1=0 BS=[0, 0, 0, 0, 0] BP=[0, 0, 0, 0, 0, 0, 0, 0]	.	.	.	5.999	27.8	0.012	5.13	.	.	.	Domain of unknown function DUF1605	DHX37:uc001ugz.1:exon1:c.C53T:p.A18V,DHX37:uc001ugy.3:exon21:c.C2792T:p.A931V	.	-1.119	AFR:.,AMR:.,EAS:.,FIN:.,NFE:.,OTH:.,ASJ:.	.	.
17	44953948	44953948	G	A	WNT9B	exonic	nonsynonymous SNV	ENSG00000158955	.	ENSG00000158955:ENST00000290015:exon4:c.G938A:p.S313N	WNT9B:NM_003396:exon4:c.G938A:p.S313N	clinvar: UNK	InterVar: Uncertain significance PVS1=0 PS=[0, 0, 0, 0, 0] PM=[0, 1, 0, 0, 0, 0, 0] PP=[0, 0, 1, 0, 0, 0] BA1=0 BS=[0, 0, 0, 0, 0] BP=[0, 0, 0, 0, 0, 0, 0, 0]	.	.	.	5.537	26.3	0.036	5.39	.	.	.	.	WNT9B:uc002ikw.1:exon4:c.G938A:p.S313N	.	0.113	AFR:.,AMR:.,EAS:.,FIN:.,NFE:.,OTH:.,ASJ:.	602864	.
11	57583411	57583411	G	T	CTNND1	exonic	stopgain	ENSG00000198561	rs752894716	ENSG00000198561:ENST00000533667:exon13:c.G1783T:p.E595X,ENSG00000198561:ENST00000531014:exon14:c.G1846T:p.E616X,ENSG00000198561:ENST00000527467:exon15:c.G1864T:p.E622X,ENSG00000198561:ENST00000532787:exon16:c.G2449T:p.E817X,ENSG00000198561:ENST00000529873:exon17:c.G2590T:p.E864X,ENSG00000198561:ENST00000530094:exon17:c.G2512T:p.E838X,ENSG00000198561:ENST00000361391:exon18:c.G2752T:p.E918X,ENSG000…	CTNND1:NM_001085465:exon16:c.G2449T:p.E817X,CTNND1:NM_001085464:exon17:c.G2512T:p.E838X,CTNND1:NM_001206887:exon17:c.G2590T:p.E864X,CTNND1:NM_001085463:exon18:c.G2530T:p.E844X,CTNND1:NM_001206886:exon18:c.G2653T:p.E885X,CTNND1:NM_001331:exon18:c.G2752T:p.E918X,CTNND1:NM_001085459:exon19:c.G2815T:p.E939X,CTNND1:NM_001206883:exon19:c.G2671T:p.E891X,CTNND1:NM_001085458:exon20:c.G2833T:p.E945X	clinvar: UNK	InterVar: Pathogenic PVS1=1 PS=[0, 0, 0, 0, 0] PM=[0, 1, 0, 0, 0, 0, 0] PP=[0, 0, 1, 0, 0, 0] BA1=0 BS=[0, 0, 0, 0, 0] BP=[0, 0, 0, 0, 0, 0, 0, 0]	.	.	.	13.046	41	.	4.99	.	.	.	Armadillo-like helical;Armadillo-like helical|Armadillo-type fold;Armadillo-type fold	CTNND1:uc001nma.4:exon13:c.G1783T:p.E595X,CTNND1:uc001nly.4:exon14:c.G1846T:p.E616X,CTNND1:uc001nlx.4:exon15:c.G1864T:p.E622X,CTNND1:uc001nls.4:exon16:c.G2449T:p.E817X,CTNND1:uc001nlo.4:exon17:c.G2512T:p.E838X,CTNND1:uc001nlp.4:exon17:c.G2590T:p.E864X,CTNND1:uc001nli.4:exon18:c.G2752T:p.E918X,CTNND1:uc001nlj.4:exon18:c.G2653T:p.E885X,CTNND1:uc001nmi.4:exon18:c.G2530T:p.E844X,CTNND1:uc001nmd.4:exo…	.	.	AFR:.,AMR:.,EAS:.,FIN:.,NFE:.,OTH:.,ASJ:.	601045	.
X	107402725	107402725	C	T	COL4A6	exonic	stopgain	ENSG00000197565	.	ENSG00000197565:ENST00000418180:exon1:c.G384A:p.W128X,ENSG00000197565:ENST00000538570:exon42:c.G4608A:p.W1536X,ENSG00000197565:ENST00000545689:exon43:c.G4707A:p.W1569X,ENSG00000197565:ENST00000334504:exon44:c.G4779A:p.W1593X,ENSG00000197565:ENST00000372216:exon44:c.G4782A:p.W1594X,ENSG00000197565:ENST00000394872:exon44:c.G4782A:p.W1594X	COL4A6:NM_001287760:exon42:c.G4608A:p.W1536X,COL4A6:NM_001287759:exon43:c.G4707A:p.W1569X,COL4A6:NM_001847:exon44:c.G4782A:p.W1594X,COL4A6:NM_033641:exon44:c.G4779A:p.W1593X,COL4A6:NM_001287758:exon45:c.G4830A:p.W1610X	clinvar: UNK	InterVar: Pathogenic PVS1=1 PS=[0, 0, 0, 0, 0] PM=[0, 1, 0, 0, 0, 0, 0] PP=[0, 0, 1, 0, 0, 0] BA1=0 BS=[0, 0, 0, 0, 0] BP=[0, 0, 0, 0, 0, 0, 0, 0]	.	.	.	14.459	46	.	4.88	.	.	.	C-type lectin fold	COL4A6:uc011msm.1:exon1:c.G384A:p.W128X,COL4A6:uc010npk.3:exon42:c.G4608A:p.W1536X,COL4A6:uc011msn.2:exon43:c.G4707A:p.W1569X,COL4A6:uc004env.4:exon44:c.G4779A:p.W1593X,COL4A6:uc004enw.4:exon44:c.G4782A:p.W1594X	.	.	AFR:.,AMR:.,EAS:.,FIN:.,NFE:.,OTH:.,ASJ:.	303631	300914;	90625;	90625|X-linked isolated neurosensory deafness type DFN<br>X-linked isolated neurosensory hearing loss type DFN<br>X-linked isolated sensorineural deafness type DFN<br>X-linked isolated sensorineural hearing loss type DFN<br>X-linked non-syndromic neurosensory deafness type DFN<br>X-linked non-syndromic neurosensory hearing loss type DFN<br>X-linked non-syndromic sensorineural hearing loss type DF…
17	44952698	44952698	G	A	WNT9B	exonic	nonsynonymous SNV	ENSG00000158955	rs568737032	ENSG00000158955:ENST00000290015:exon3:c.G566A:p.R189Q,ENSG00000158955:ENST00000393461:exon3:c.G566A:p.R189Q	WNT9B:NM_003396:exon3:c.G566A:p.R189Q	clinvar: UNK	InterVar: Uncertain significance PVS1=0 PS=[0, 0, 0, 0, 0] PM=[0, 0, 0, 0, 0, 0, 0] PP=[0, 0, 0, 0, 0, 0] BA1=0 BS=[0, 0, 0, 0, 0] BP=[0, 0, 0, 0, 0, 0, 0, 0]	6.462e-05	.	0.000199681	2.862	21.7	0.176	3.95	.	.	.	.	WNT9B:uc002ikw.1:exon3:c.G566A:p.R189Q,WNT9B:uc002ikx.1:exon3:c.G566A:p.R189Q	.	-0.927	AFR:0,AMR:0,EAS:0.0012,FIN:0,NFE:0,OTH:0,ASJ:0	602864	.
3	9976602	9976602	G	T	CRELD1	splicing	.	ENSG00000163703	.	.	.	clinvar: UNK	InterVar: Pathogenic PVS1=1 PS=[0, 0, 0, 0, 0] PM=[0, 1, 0, 0, 0, 0, 0] PP=[0, 0, 1, 0, 0, 0] BA1=0 BS=[0, 0, 0, 0, 0] BP=[0, 0, 0, 0, 0, 0, 0, 0]	.	.	.	5.014	25.2	.	4.49	.	1	0.932	.	.	.	.	AFR:.,AMR:.,EAS:.,FIN:.,NFE:.,OTH:.,ASJ:.	607170	606217;	98722;	98722|AVSD<br>Atrioventricular septal defect|-|-|-|600309 606215 606217 614430 614474 615779 ~
11	60636620	60636620	G	T	ZP1	exonic	stopgain	ENSG00000149506	rs752007941	ENSG00000149506:ENST00000278853:exon2:c.G199T:p.E67X	ZP1:NM_207341:exon2:c.G199T:p.E67X	clinvar: UNK	InterVar: Pathogenic PVS1=1 PS=[0, 0, 0, 0, 0] PM=[0, 1, 0, 0, 0, 0, 0] PP=[0, 0, 1, 0, 0, 0] BA1=0 BS=[0, 0, 0, 0, 0] BP=[0, 0, 0, 0, 0, 0, 0, 0]	.	.	.	9.632	36	.	4.06	.	.	.	.	ZP1:uc001nqd.3:exon2:c.G199T:p.E67X	.	.	AFR:.,AMR:.,EAS:.,FIN:.,NFE:.,OTH:.,ASJ:.	195000	615774;	404466;	404466|-|<1 / 1 000 000|Autosomal recessive|Adult|615774 ~
9	139326290	139326290	C	T	INPP5E	exonic	nonsynonymous SNV	ENSG00000148384	rs750777734	ENSG00000148384:ENST00000371712:exon7:c.G1535A:p.R512Q	INPP5E:NM_019892:exon7:c.G1535A:p.R512Q	clinvar: UNK	InterVar: Uncertain significance PVS1=0 PS=[0, 0, 0, 0, 0] PM=[1, 1, 0, 0, 0, 0, 0] PP=[0, 0, 0, 0, 0, 0] BA1=0 BS=[0, 0, 0, 0, 0] BP=[0, 0, 0, 1, 0, 0, 0, 0]	3.275e-05	.	.	0.54	7.732	0.393	-1.11	.	.	.	Endonuclease/exonuclease/phosphatase|Inositol polyphosphate-related phosphatase	INPP5E:uc004cho.3:exon7:c.G1535A:p.R512Q,INPP5E:uc010nbm.3:exon7:c.G1532A:p.R511Q	.	-0.403	AFR:0.0001,AMR:0,EAS:0,FIN:0,NFE:0,OTH:0,ASJ:0	613037	213300;610156;	75858;475;	75858|Intellectual disability-truncal obesity-retinal dystrophy-micropenis syndrome<br>Mental retardation-truncal obesity-retinal dystrophy-micropenis syndrome|Unknown|Autosomal recessive|-|610156 ~475|CPD IV<br>Cerebelloparenchymal disorder IV<br>Classic Joubert syndrome<br>Joubert syndrome type A<br>Joubert-Boltshauser syndrome<br>Pure Joubert syndrome|1-9 / 100 000|Autosomal recessive|Neonatal…
9	97887367	97887367	C	T	FANCC	splicing	.	ENSG00000158169	.	.	.	clinvar: Likely_pathogenic	InterVar: Pathogenic PVS1=1 PS=[0, 0, 0, 0, 0] PM=[0, 1, 0, 0, 0, 0, 0] PP=[0, 0, 1, 0, 0, 0] BA1=0 BS=[0, 0, 0, 0, 0] BP=[0, 0, 0, 0, 0, 0, 0, 0]	.	.	.	4.486	24.3	.	5.65	.	1	0.916	.	.	.	.	AFR:.,AMR:.,EAS:.,FIN:.,NFE:.,OTH:.,ASJ:.	613899	227645;	84;	84|Fanconi pancytopenia|1-9 / 1 000 000|Autosomal recessive<br>or&nbsp;X-linked recessive|Childhood|227645 227646 227650 300514 600901 603467 609053 609054 610832 613390 613951 614082 614083 615272 616435 ~
12	56493492	56493492	G	A	ERBB3	exonic	nonsynonymous SNV	ENSG00000065361	rs561787077	ENSG00000065361:ENST00000549832:exon2:c.G260A:p.R87K,ENSG00000065361:ENST00000553131:exon7:c.G623A:p.R208K,ENSG00000065361:ENST00000550070:exon9:c.G821A:p.R274K,ENSG00000065361:ENST00000450146:exon11:c.G971A:p.R324K,ENSG00000065361:ENST00000267101:exon24:c.G2900A:p.R967K,ENSG00000065361:ENST00000415288:exon25:c.G2723A:p.R908K	ERBB3:NM_001982:exon24:c.G2900A:p.R967K	clinvar: UNK	InterVar: Uncertain significance PVS1=0 PS=[0, 0, 0, 0, 0] PM=[1, 1, 0, 0, 0, 0, 0] PP=[0, 1, 0, 0, 0, 0] BA1=0 BS=[0, 0, 0, 0, 0] BP=[0, 0, 0, 0, 0, 0, 0, 0]	0.0002	.	0.000399361	4.905	24.9	0.237	6.17	.	.	.	Protein kinase domain|Protein kinase-like domain|Serine-threonine/tyrosine-protein kinase catalytic domain|Tyrosine-protein kinase, catalytic domain;Protein kinase-like domain	ERBB3:uc001sjl.3:exon2:c.G260A:p.R87K,ERBB3:uc001sjk.3:exon7:c.G623A:p.R208K,ERBB3:uc009zok.3:exon9:c.G695A:p.R232K,ERBB3:uc010sqb.2:exon11:c.G971A:p.R324K,ERBB3:uc001sjh.3:exon24:c.G2900A:p.R967K,ERBB3:uc010sqc.2:exon25:c.G2723A:p.R908K	.	-0.678	AFR:0,AMR:0,EAS:0.0031,FIN:0,NFE:0,OTH:0,ASJ:0	190151	607598;	137776;	137776|LCCS2<br>Multiple contracture syndrome, Israeli-Bedouin type|<1 / 1 000 000|Autosomal recessive|Neonatal<br>Antenatal|607598 ~
12	56495447	56495447	A	T	ERBB3	exonic	nonsynonymous SNV	ENSG00000065361	.	ENSG00000065361:ENST00000549832:exon6:c.A997T:p.R333W,ENSG00000065361:ENST00000553131:exon11:c.A1360T:p.R454W,ENSG00000065361:ENST00000550070:exon13:c.A1558T:p.R520W,ENSG00000065361:ENST00000450146:exon15:c.A1708T:p.R570W,ENSG00000065361:ENST00000267101:exon28:c.A3637T:p.R1213W,ENSG00000065361:ENST00000415288:exon29:c.A3460T:p.R1154W	ERBB3:NM_001982:exon28:c.A3637T:p.R1213W	clinvar: UNK	InterVar: Uncertain significance PVS1=0 PS=[0, 0, 0, 0, 0] PM=[0, 1, 0, 0, 0, 0, 0] PP=[0, 1, 0, 0, 0, 0] BA1=0 BS=[0, 0, 0, 0, 0] BP=[0, 0, 0, 1, 0, 0, 0, 0]	.	.	.	5.006	25.1	0	0.265	.	.	.	.	ERBB3:uc001sjl.3:exon6:c.A997T:p.R333W,ERBB3:uc001sjk.3:exon11:c.A1360T:p.R454W,ERBB3:uc009zok.3:exon13:c.A1432T:p.R478W,ERBB3:uc010sqb.2:exon15:c.A1708T:p.R570W,ERBB3:uc001sjh.3:exon28:c.A3637T:p.R1213W,ERBB3:uc010sqc.2:exon29:c.A3460T:p.R1154W	.	-0.195	AFR:.,AMR:.,EAS:.,FIN:.,NFE:.,OTH:.,ASJ:.	190151	607598;	137776;	137776|LCCS2<br>Multiple contracture syndrome, Israeli-Bedouin type|<1 / 1 000 000|Autosomal recessive|Neonatal<br>Antenatal|607598 ~
